# Supplementary material for: Evidence of potential Campylobacter jejuni zooanthroponosis in captive macaque populations
Source: Microb Genom. 2023 Oct 25;9(10):001121. doi: 10.1099/mgen.0.001121 (PMC10634442; doi:10.1099/mgen.0.001121)
Supplement: Supplementary material 2 [file mgen-9-1121-s002.xlsx]

## Sheet: Table S1
Table S1. Background information of monkey dataset.
Isolates	Host	Age (years-old）	Gender	Host state	Model of breeding	Place of birth	Year	Clonal complex	Sequenc type	aspA	glnA	gltA	glyA	pgm	tkt	uncA	Genbank accession number
M155	Cynomolgus macaque (Macaca fascicularis)	5	M	Asymptomatic	Group housed	Missing	2017	CC257	990	9	2	4	62	4	133	6	JAUUAR000000000
YZU1597	Rhesus macaque (Macaca mulatta)	4	M	Asymptomatic	Group housed	Missing	2017	CC508	11655	1	6	60	913	12	28	1	JAUUAQ000000000
YZU1599	Cynomolgus macaque (Macaca fascicularis)	7	FM	Asymptomatic	Group housed	Purchase	2017	CC403	403	10	27	16	19	10	5	7	JAUUAP000000000
YZU1600	Rhesus macaque (Macaca mulatta)	7	FM	Asymptomatic	Group housed	Purchase	2017	CC45	538	4	7	10	4	42	25	1	JAUUAO000000000
YZU1602	Cynomolgus macaque (Macaca fascicularis)	7	M	Asymptomatic	Group housed	Purchase	2017	CC403	403	10	27	16	19	10	5	7	JAUUAN000000000
YZU1604	Rhesus macaque (Macaca mulatta)	9	FM	Asymptomatic	Group housed	Purchase	2017	CC403	11656	10	27	16	19	10	890	7	JAUUAM000000000
YZU1605	Cynomolgus macaque (Macaca fascicularis)	0-1	M	Asymptomatic	Single housed	Laboratory	2017	UT	436	7	21	5	62	4	61	44	JAUUAL000000000
YZU1606	Cynomolgus macaque (Macaca fascicularis)	2	M	Asymptomatic	Single housed	Laboratory	2017	CC403	985	10	27	89	19	10	132	7	JAUUAK000000000
YZU1607	Cynomolgus macaque (Macaca fascicularis)	3	FM	Asymptomatic	Group housed	Purchase	2017	CC45	2109	4	7	10	4	10	7	1	JAUUAJ000000000
YZU1609	Cynomolgus macaque (Macaca fascicularis)	7	FM	Asymptomatic	Group housed	Purchase	2017	CC403	985	10	27	89	19	10	132	7	JAUUAI000000000
YZU1610	Cynomolgus macaque (Macaca fascicularis)	0-1	M	Diarrhea	Single housed	Laboratory	2017	CC403	11656	10	27	16	19	10	890	7	JAUUAH000000000
YZU1611	Rhesus macaque (Macaca mulatta)	6	FM	Asymptomatic	Group housed	Purchase	2017	CC403	403	10	27	16	19	10	5	7	JAUUAG000000000
YZU1612	Cynomolgus macaque (Macaca fascicularis)	12	M	Asymptomatic	Group housed	Missing	2017	CC362	362	1	2	49	4	11	66	8	JAUUAF000000000
YZU1613	Cynomolgus macaque (Macaca fascicularis)	3	M	Asymptomatic	Single housed	Laboratory	2017	CC403	403	10	27	16	19	10	5	7	JAUUAE000000000
YZU1614	Cynomolgus macaque (Macaca fascicularis)	6	FM	Asymptomatic	Group housed	Missing	2017	UT	495	67	2	42	4	4	25	8	JAUYVG000000000
YZU1615	Cynomolgus macaque (Macaca fascicularis)	8	FM	Asymptomatic	Group housed	Missing	2017	CC403	403	10	27	16	19	10	5	7	JAUUAD000000000
YZU1617	Rhesus macaque (Macaca mulatta)	4	M	Asymptomatic	Group housed	Purchase	2017	CC45	538	4	7	10	4	42	25	1	JAUUAC000000000
YZU1618	Cynomolgus macaque (Macaca fascicularis)	8	M	Diarrhea	Group housed	Purchase	2017	CC692	10523	37	52	57	26	10	29	23	JAUUAB000000000
YZU1619	Cynomolgus macaque (Macaca fascicularis)	6	FM	Asymptomatic	Group housed	Missing	2017	CC403	11656	10	27	16	19	10	890	7	JAUUAA000000000
YZU1620	Rhesus macaque (Macaca mulatta)	7	FM	Asymptomatic	Group housed	Missing	2017	CC403	11656	10	27	16	19	10	890	7	JAUTZZ000000000
YZU1621	Rhesus macaque (Macaca mulatta)	7	FM	Asymptomatic	Group housed	Missing	2017	CC21	11354	2	17	12	3	2	3	5	JAUTZY000000000
YZU1623	Cynomolgus macaque (Macaca fascicularis)	3	FM	Asymptomatic	Group housed	Missing	2017	CC45	2109	4	7	10	4	10	7	1	JAUTZX000000000
YZU1624	Cynomolgus macaque (Macaca fascicularis)	7	FM	Asymptomatic	Group housed	Missing	2017	CC403	403	10	27	16	19	10	5	7	JAUTZW000000000
YZU1625	Rhesus macaque (Macaca mulatta)	7	FM	Asymptomatic	Group housed	Purchase	2017	CC403	1775	10	27	59	19	10	5	7	JAUTZV000000000
YZU1626	Rhesus macaque (Macaca mulatta)	7	FM	Diarrhea	Group housed	Purchase	2017	CC403	1775	10	27	59	19	10	5	7	JAUTZU000000000
YZU1628	Cynomolgus macaque (Macaca fascicularis)	4	FM	Asymptomatic	Group housed	Missing	2017	UT	11159	2	17	2	49	127	1	5	JAUTZT000000000
YZU1629	Cynomolgus macaque (Macaca fascicularis)	3	FM	Asymptomatic	Group housed	Missing	2017	UT	11159	2	17	2	49	127	1	5	JAUTZS000000000
YZU1630	Cynomolgus macaque (Macaca fascicularis)	3	FM	Diarrhea	Group housed	Purchase	2017	CC42	7924	1	2	42	4	5	9	467	JAUTZR000000000
YZU1631	Cynomolgus macaque (Macaca fascicularis)	4	FM	Asymptomatic	Group housed	Purchase	2017	CC45	2109	4	7	10	4	10	7	1	JAUTZQ000000000
YZU1632	Cynomolgus macaque (Macaca fascicularis)	4	FM	Asymptomatic	Group housed	Purchase	2017	CC45	2109	4	7	10	4	10	7	1	JAUTZP000000000
YZU1638	Cynomolgus macaque (Macaca fascicularis)	8	FM	Asymptomatic	Group housed	Missing	2017	CC403	403	10	27	16	19	10	5	7	JAUTZO000000000
YZU1639	Cynomolgus macaque (Macaca fascicularis)	5	FM	Asymptomatic	Group housed	Purchase	2017	CC45	2109	4	7	10	4	10	7	1	JAUTZN000000000
YZU1640	Cynomolgus macaque (Macaca fascicularis)	4	FM	Asymptomatic	Group housed	Purchase	2017	CC508	11655	1	6	60	913	12	28	1	JAUTZM000000000
YZU1641	Cynomolgus macaque (Macaca fascicularis)	0-1	M	Asymptomatic	Single housed	Laboratory	2017	CC22	22	1	3	6	4	3	3	3	JAUTZL000000000
YZU1643	Cynomolgus macaque (Macaca fascicularis)	0-1	M	Asymptomatic	Single housed	Laboratory	2017	CC22	22	1	3	6	4	3	3	3	JAUTZK000000000
YZU1644	Cynomolgus macaque (Macaca fascicularis)	0-1	M	Asymptomatic	Single housed	Laboratory	2017	CC508	11655	1	6	60	913	12	28	1	JAUTZJ000000000
YZU1645	Cynomolgus macaque (Macaca fascicularis)	0-1	M	Diarrhea	Single housed	Laboratory	2017	CC508	11655	1	6	60	913	12	28	1	JAUTZI000000000
YZU1646	Cynomolgus macaque (Macaca fascicularis)	0-1	M	Asymptomatic	Single housed	Laboratory	2017	CC508	11655	1	6	60	913	12	28	1	JAUTZH000000000
YZU1648	Cynomolgus macaque (Macaca fascicularis)	0-1	M	Asymptomatic	Single housed	Laboratory	2017	CC508	11655	1	6	60	913	12	28	1	JAUTZG000000000
YZU1649	Cynomolgus macaque (Macaca fascicularis)	9	FM	Asymptomatic	Group housed	Missing	2017	CC403	3219	10	27	33	19	10	5	7	JAUTZF000000000
YZU1650	Cynomolgus macaque (Macaca fascicularis)	11	FM	Asymptomatic	Group housed	Missing	2017	CC403	3219	10	27	33	19	10	5	7	JAUTZE000000000
YZU1652	Cynomolgus macaque (Macaca fascicularis)	7	FM	Asymptomatic	Group housed	Missing	2017	CC257	990	9	2	4	62	4	133	6	JAUTZD000000000
YZU1655	Rhesus macaque (Macaca mulatta)	4	FM	Asymptomatic	Group housed	Missing	2017	CC45	233	2	7	10	4	1	7	1	JAUTZC000000000
YZU1656	Rhesus macaque (Macaca mulatta)	4	FM	Asymptomatic	Group housed	Missing	2017	CC45	233	2	7	10	4	1	7	1	JAUTZB000000000

## Sheet: Table S2
Table S2. Summary of bin quality, completeness, contamination, and strain heterogeneity of monkey sequence.
ID	GC	GC std	Genome size	ambiguous bases	scaffolds	contigs	Longest scaffold	Longest contig	N50 (scaffolds)	N50 (contigs)	Mean scaffold length	Mean contig length	Marker lineage	Completeness (%)	Contamination (%)	Strain heterogeneity
M155	0.312905	0.0401484	1753790	110	268	270	605709	331948	331948	274185	6543.99	6495.11	g__Campylobacter (UID3109)	99.57	0.71	0
YZU1597	0.303406	0.0306902	1736057	0	34	34	493814	493814	182707	182707	51060.5	51060.5	g__Campylobacter (UID3091)	99.85	0.11	0
YZU1599	0.301286	0.0302441	1850713	570	73	79	284455	284455	140680	137019	25352.2	23419.5	g__Campylobacter (UID3108)	99.57	0.11	0
YZU1600	0.305151	0.0361892	1639692	94	20	21	561477	351156	184385	184385	81984.6	78076.1	g__Campylobacter (UID3090)	99.85	0.15	0
YZU1602	0.301967	0.038379	1859290	382	84	88	284458	284458	140682	137021	22134.4	21124	g__Campylobacter (UID3107)	99.57	0.11	0
YZU1604	0.301583	0.0387493	1815299	0	30	30	352461	352461	284405	284405	60510	60510	g__Campylobacter (UID3106)	99.57	0.11	0
YZU1605	0.303815	0.0356126	1667780	100	35	36	294818	294818	178202	178202	47650.9	46324.4	g__Campylobacter (UID3110)	99.53	0.11	0
YZU1606	0.301413	0.032807	1854361	104	70	71	417721	417721	159512	159512	26490.9	26116.3	g__Campylobacter (UID3119)	99.28	0.11	0
YZU1607	0.305029	0.035622	1611680	219	15	17	356144	356144	202489	187132	107445	94791.8	g__Campylobacter (UID3089)	99.85	0.18	0
YZU1609	0.301414	0.0326534	1854473	201	73	75	417722	417722	159512	159512	25403.7	24723.6	g__Campylobacter (UID3118)	99.28	0.11	0
YZU1610	0.30158	0.0370059	1775998	0	38	38	312037	312037	284309	284309	46736.8	46736.8	g__Campylobacter (UID3105)	99.57	0.11	0
YZU1611	0.301262	0.030711	1849391	473	64	69	284219	284219	140759	137098	28896.7	26795.9	g__Campylobacter (UID3104)	99.57	0.11	0
YZU1612	0.30631	0.0778921	1731357	295	38	41	282326	282326	239492	181920	45562	42221	g__Campylobacter (UID3093)	99.69	0.24	0
YZU1613	0.301261	0.0291899	1850370	96	83	84	284219	284219	121378	121378	22293.6	22027.1	g__Campylobacter (UID3103)	99.57	0.11	0
YZU1614	0.310869	0.0573268	1788854	295	65	68	318821	318821	185578	185578	27520.8	26302.3	g__Campylobacter (UID3092)	99.8	3.78	0
YZU1615	0.302698	0.0409461	1883403	475	77	82	284221	284221	140682	137020	24459.8	22962.5	g__Campylobacter (UID3102)	99.57	0.14	0
YZU1617	0.305146	0.0361899	1639696	93	20	21	561477	351156	184290	184290	81984.8	78076.3	g__Campylobacter (UID3088)	99.85	0.15	0
YZU1618	0.303765	0.0317236	1637553	94	31	32	309371	309371	167604	167604	52824.3	51170.6	g__Campylobacter (UID3113)	99.51	0.15	0
YZU1619	0.30158	0.0361652	1776697	0	43	43	308521	308521	175232	175232	41318.5	41318.5	g__Campylobacter (UID3101)	99.57	0.11	0
YZU1620	0.303012	0.0499876	1808621	0	33	33	313815	313815	284406	284406	54806.7	54806.7	g__Campylobacter (UID3100)	99.57	0.14	0
YZU1621	0.304241	0.0328448	1673365	0	28	28	545704	545704	189431	189431	59763	59763	g__Campylobacter (UID3099)	99.57	0.15	0
YZU1623	0.307113	0.0682049	1656671	195	36	38	567932	360617	202489	202489	46018.6	43591.5	g__Campylobacter (UID3087)	99.85	1.07	0
YZU1624	0.301268	0.0300331	1850178	575	75	81	284361	284361	140682	137021	24669	22834.6	g__Campylobacter (UID3098)	99.57	0.11	0
YZU1625	0.301725	0.0329414	1811954	0	49	49	319967	319967	160812	160812	36978.7	36978.7	g__Campylobacter (UID3112)	99.52	0.11	0
YZU1626	0.301725	0.0335772	1811801	0	47	47	319963	319963	160812	160812	38549	38549	g__Campylobacter (UID3111)	99.52	0.11	0
YZU1628	0.304083	0.0328087	1673969	0	23	23	568068	568068	153910	153910	72781.3	72781.3	g__Campylobacter (UID3115)	99.38	0.19	0
YZU1629	0.304086	0.032808	1673996	0	23	23	568068	568068	153910	153910	72782.4	72782.4	g__Campylobacter (UID3114)	99.38	0.19	0
YZU1630	0.30344	0.0370878	1714294	105	24	25	650239	558816	280433	183836	71428.9	68567.6	g__Campylobacter (UID3086)	99.85	0.15	0
YZU1631	0.305891	0.0589942	1622097	292	30	33	240106	240106	199651	187200	54069.9	49145.6	g__Campylobacter (UID3085)	99.85	0.76	0
YZU1632	0.305032	0.0356052	1611679	98	15	16	356144	356144	202489	202489	107445	100724	g__Campylobacter (UID3084)	99.85	0.18	0
YZU1638	0.301367	0.0323242	1853331	483	74	79	284221	284221	140682	137021	25045	23453.8	g__Campylobacter (UID3097)	99.57	0.11	0
YZU1639	0.305063	0.0357142	1611968	92	12	13	357496	357496	202905	202905	134331	123990	g__Campylobacter (UID3083)	99.85	0.18	0
YZU1640	0.303406	0.0305137	1736366	0	33	33	493793	493793	182698	182698	52617.2	52617.2	g__Campylobacter (UID3082)	99.85	0.11	0
YZU1641	0.304374	0.030773	1653145	97	22	23	477190	477190	184867	184867	75143	71871.7	g__Campylobacter (UID3081)	99.85	0.23	0
YZU1643	0.304366	0.0330166	1653163	98	17	18	579905	489511	325617	184877	97244.9	91836.9	g__Campylobacter (UID3080)	99.85	0.23	0
YZU1644	0.303556	0.0427194	1738347	0	35	35	493791	493791	182701	182701	49667.1	49667.1	g__Campylobacter (UID3079)	99.85	0.11	0
YZU1645	0.303397	0.0305168	1736361	0	33	33	493790	493790	182831	182831	52617	52617	g__Campylobacter (UID3078)	99.85	0.11	0
YZU1646	0.303411	0.0301918	1736255	0	33	33	493816	493816	182701	182701	52613.8	52613.8	g__Campylobacter (UID3077)	99.85	0.11	0
YZU1648	0.303412	0.0301871	1736212	0	34	34	494069	494069	182701	182701	51065.1	51065.1	g__Campylobacter (UID3076)	99.85	0.11	0
YZU1649	0.301403	0.0355642	1786458	0	54	54	308571	308571	177549	177549	33082.6	33082.6	g__Campylobacter (UID3096)	99.57	0.11	0
YZU1650	0.301407	0.0357445	1786369	0	52	52	309299	309299	177549	177549	34353.2	34353.2	g__Campylobacter (UID3095)	99.57	0.11	0
YZU1652	0.302907	0.0455493	1686835	98	11	12	831615	608342	331743	331743	153349	140561	g__Campylobacter (UID3094)	99.57	0.26	0
YZU1655	0.304471	0.0423539	1697471	9	20	20	753643	753643	235413	235413	84873.6	84873.1	g__Campylobacter (UID3117)	99.34	0.18	0
YZU1656	0.304478	0.0423523	1697384	0	20	20	753642	753642	235414	235414	84869.2	84869.2	g__Campylobacter (UID3116)	99.34	0.18	0

## Sheet: Table S3
Table S3. Summary of bin quality, completeness, contamination, and strain heterogeneity of Asian dataset.
ID in Pubmlst	Isolate	Seq name	Source	Year	Clonal complex	Country	Contigs	Total length	N95	Genome sopurce	Marker lineage	Completeness	Contamination
8072	CW0803-3	8072_CW0803_3	Dog	2008	UT	China mainland	23	1653370	94356	pubMLST	g__Campylobacter(UID3076)	99.32	0.21
8174	PO-19-9	8174_PO_19_9	Human unspecified	2007	CC574	China mainland	23	1653370	94356	pubMLST	g__Campylobacter(UID3076)	99.32	0.21
34111	CG8421	34111_CG8421	Human gastroenteritis	1999	CC-52	Thailand	1	1636029	1636029	pubMLST	g__Campylobacter(UID3076)	99.34	0.11
34112	ICDCCJ07001	34112_ICDCCJ07001	Guillain-Barre ́ Syndrom	2007	CC362	China mainland	1	1664840	1664840	pubMLST	g__Campylobacter(UID3076)	98.21	0.39
43769	NCCP_15742	43769_NCCP_15742	Human unspecified	2012	UT	North Korea	5	1592587	1552246	pubMLST	g__Campylobacter(UID3076)	99.09	0.15
46552	C1-5523	46552_C1_5523	Wild bird	2010	UT	Japan	122	1727736	4504	pubMLST	g__Campylobacter(UID3076)	99.34	0.19
46553	C2-5524	46553_C2_5524	Wild bird	2010	UT	Japan	78	1740321	7227	pubMLST	g__Campylobacter(UID3076)	99.25	0.11
46554	C10-448	46554_C10_448	Wild bird	2010	UT	Japan	77	1772775	5797	pubMLST	g__Campylobacter(UID3076)	99.05	0
46555	C12-5524	46555_C12_5524	Wild bird	2010	UT	Japan	78	1747984	7482	pubMLST	g__Campylobacter(UID3076)	99.25	0.11
46556	P3-2209	46556_P3_2209	Wild bird	2010	CC-179	Japan	68	1670422	6669	pubMLST	g__Campylobacter(UID3076)	99.41	0.15
46557	P5-2209	46557_P5_2209	Wild bird	2010	CC-179	Japan	48	1658719	16171	pubMLST	g__Campylobacter(UID3076)	99.57	0.72
51621	NC05_27	51621_NC05_27	Human gastroenteritis	2005	UT	Japan	40	1778508	17523	pubMLST	g__Campylobacter(UID3076)	99.48	0.29
60900	P9-2209	60900_P9_2209	Wild bird	2010	CC-179	Japan	69	1656947	10456	pubMLST	g__Campylobacter(UID3076)	99.49	0.15
60901	P10-2209	60901_P10_2209	Wild bird	2010	CC-179	Japan	61	1655384	10492	pubMLST	g__Campylobacter(UID3076)	99.57	0.72
76110	CjRM1510	76110_CjRM1510	Guillain-Barre ́ Syndrom	unknown	CC-22	Japan	1	1669474	1669474	pubMLST	g__Campylobacter(UID3076)	99.57	0.23
76153	54567	76153_54567	Human unspecified	2007	CC-49	Israel	14	1618389	89868	pubMLST	g__Campylobacter(UID3076)	99.57	0.11
76154	38345	76154_38345	Human unspecified	2003	CC-42	Israel	44	1691499	26384	pubMLST	g__Campylobacter(UID3076)	99.85	0.11
76155	43020	76155_43020	Human unspecified	2004	CC-49	Israel	23	1657075	89847	pubMLST	g__Campylobacter(UID3076)	99.57	0.11
76156	73241	76156_73241	Human unspecified	2010	CC-45	Israel	16	1645566	38451	pubMLST	g__Campylobacter(UID3076)	99.85	0.11
76157	49467	76157_49467	Human unspecified	2006	UT	Israel	41	1634634	21774	pubMLST	g__Campylobacter(UID3076)	99.66	0.2
76158	48795	76158_48795	Human unspecified	2006	CC-446	Israel	35	1726156	50767	pubMLST	g__Campylobacter(UID3076)	99.38	0.15
76159	48617	76159_48617	Human unspecified	2006	CC-42	Israel	12	1676091	85313	pubMLST	g__Campylobacter(UID3076)	99.66	0.11
76160	49205	76160_49205	Human unspecified	2006	CC-49	Israel	17	1619173	55051	pubMLST	g__Campylobacter(UID3076)	99.57	0.11
76161	42802	76161_42802	Human unspecified	2004	CC-446	Israel	39	1731508	75866	pubMLST	g__Campylobacter(UID3076)	99.57	0.15
76162	59449	76162_59449	Human unspecified	2008	CC-49	Israel	16	1656118	89846	pubMLST	g__Campylobacter(UID3076)	99.57	0.11
76163	45955	76163_45955	Human unspecified	2005	CC-42	Israel	12	1673837	85312	pubMLST	g__Campylobacter(UID3076)	99.85	0.11
76164	39250	76164_39250	Human unspecified	2003	CC-42	Israel	21	1630992	26378	pubMLST	g__Campylobacter(UID3076)	99.85	0.11
76165	54898	76165_54898	Human unspecified	2007	CC-49	Israel	10	1623942	89859	pubMLST	g__Campylobacter(UID3076)	99.57	0.11
76166	45214	76166_45214	Human unspecified	2005	CC-21	Israel	15	1662171	84013	pubMLST	g__Campylobacter(UID3076)	99.53	0.15
76167	73629	76167_73629	Human unspecified	2010	CC-42	Israel	23	1683973	44561	pubMLST	g__Campylobacter(UID3076)	99.85	0.15
76168	57644	76168_57644	Human unspecified	2008	CC-49	Israel	14	1655343	89849	pubMLST	g__Campylobacter(UID3076)	99.38	0.11
76169	42948	76169_42948	Human unspecified	2004	CC-508	Israel	48	1736419	20353	pubMLST	g__Campylobacter(UID3076)	99.8	0.11
76170	75443	76170_75443	Human unspecified	2010	CC-42	Israel	17	1682511	50421	pubMLST	g__Campylobacter(UID3076)	99.85	0.11
76171	78023	76171_78023	Human unspecified	2011	CC-42	Israel	14	1673501	56382	pubMLST	g__Campylobacter(UID3076)	99.85	0.11
76172	55519	76172_55519	Human unspecified	2007	CC-21	Israel	18	1630026	78315	pubMLST	g__Campylobacter(UID3076)	99.53	0.15
76173	86664	76173_86664	Human unspecified	2012	CC-21	Israel	21	1728303	78893	pubMLST	g__Campylobacter(UID3076)	99.57	0.15
76174	56786	76174_56786	Human unspecified	2008	CC-21	Israel	15	1734177	44790	pubMLST	g__Campylobacter(UID3076)	99.57	0.15
76175	52041	76175_52041	Human unspecified	2006	CC-21	Israel	21	1708027	80060	pubMLST	g__Campylobacter(UID3076)	99.57	0.15
76176	52105	76176_52105	Human unspecified	2006	CC-21	Israel	18	1754403	52029	pubMLST	g__Campylobacter(UID3076)	99.38	0.15
76177	43912	76177_43912	Human unspecified	2004	CC-21	Israel	15	1662195	84014	pubMLST	g__Campylobacter(UID3076)	99.53	0.15
76178	42548	76178_42548	Human unspecified	2004	CC-21	Israel	17	1698688	78275	pubMLST	g__Campylobacter(UID3076)	99.53	0.15
76179	211p	76179_211p	Chicken	2008	CC-21	Israel	28	1794386	52029	pubMLST	g__Campylobacter(UID3076)	99.38	0.26
76180	68237	76180_68237	Human unspecified	2009	CC-21	Israel	11	1713343	77671	pubMLST	g__Campylobacter(UID3076)	99.57	0.15
76181	210p	76181_210p	Chicken	2008	CC-21	Israel	25	1794559	52029	pubMLST	g__Campylobacter(UID3076)	99.57	0.26
76182	73257	76182_73257	Human unspecified	2010	CC-21	Israel	24	1634730	78248	pubMLST	g__Campylobacter(UID3076)	99.53	0.15
76183	49908	76183_49908	Human unspecified	2006	CC-21	Israel	25	1639446	61077	pubMLST	g__Campylobacter(UID3076)	99.57	0.15
76184	42782	76184_42782	Human unspecified	2004	CC-21	Israel	15	1662971	84019	pubMLST	g__Campylobacter(UID3076)	99.53	0.15
76185	90249	76185_90249	Human unspecified	2012	CC-21	Israel	11	1713280	77669	pubMLST	g__Campylobacter(UID3076)	99.57	0.15
76186	29	76186_29	Chicken	2014	CC-21	Israel	15	1704225	80020	pubMLST	g__Campylobacter(UID3076)	99.57	0.15
76187	94	76187_94	Chicken	2014	CC-21	Israel	23	1628250	78274	pubMLST	g__Campylobacter(UID3076)	99.53	0.11
76188	56981	76188_56981	Human unspecified	2008	CC-21	Israel	25	1790921	52029	pubMLST	g__Campylobacter(UID3076)	99.38	0.26
76189	50047	76189_50047	Human unspecified	2006	CC-21	Israel	21	1733961	21900	pubMLST	g__Campylobacter(UID3076)	99.57	0.15
76190	43803	76190_43803	Human unspecified	2004	CC-21	Israel	22	1770772	21900	pubMLST	g__Campylobacter(UID3076)	99.57	0.15
76191	67651	76191_67651	Human unspecified	2009	CC-21	Israel	20	1706523	80061	pubMLST	g__Campylobacter(UID3076)	99.57	0.15
76192	54574	76192_54574	Human unspecified	2007	CC-21	Israel	28	1695496	45844	pubMLST	g__Campylobacter(UID3076)	99.53	0.11
76193	55134	76193_55134	Human unspecified	2007	CC-21	Israel	34	1737103	29454	pubMLST	g__Campylobacter(UID3076)	99.57	0.15
76194	52691	76194_52691	Human unspecified	2007	CC-21	Israel	22	1642025	78934	pubMLST	g__Campylobacter(UID3076)	99.57	0.15
76195	37059	76195_37059	Human unspecified	2003	CC-21	Israel	26	1737168	28122	pubMLST	g__Campylobacter(UID3076)	99.79	0.07
76196	49264	76196_49264	Human unspecified	2006	CC-21	Israel	27	1752640	44415	pubMLST	g__Campylobacter(UID3076)	99.53	0.11
76197	42001	76197_42001	Human unspecified	2004	CC-21	Israel	9	1627665	90408	pubMLST	g__Campylobacter(UID3076)	99.57	0.07
76198	45882	76198_45882	Human unspecified	2005	CC-21	Israel	32	1791582	19455	pubMLST	g__Campylobacter(UID3076)	99.57	0.15
76200	50118	76200_50118	Human unspecified	2006	CC-1332	Israel	14	1612972	89500	pubMLST	g__Campylobacter(UID3076)	99.47	0.11
76201	91626	76201_91626	Human unspecified	2012	CC-21	Israel	22	1709758	79944	pubMLST	g__Campylobacter(UID3076)	99.57	0.15
76202	57769	76202_57769	Human unspecified	2008	CC-21	Israel	17	1751479	77670	pubMLST	g__Campylobacter(UID3076)	99.57	0.15
76203	60441	76203_60441	Human unspecified	2008	CC-21	Israel	13	1712110	77671	pubMLST	g__Campylobacter(UID3076)	99.57	0.15
76204	51955	76204_51955	Human unspecified	2006	CC-21	Israel	17	1706159	80060	pubMLST	g__Campylobacter(UID3076)	99.57	0.15
76205	48511	76205_48511	Human unspecified	2006	CC-21	Israel	22	1733038	21900	pubMLST	g__Campylobacter(UID3076)	99.57	0.15
76206	9c	76206_9c	Cattle	2008	CC-21	Israel	29	1705308	55508	pubMLST	g__Campylobacter(UID3076)	99.57	0.15
76207	49563	76207_49563	Human unspecified	2006	CC-21	Israel	18	1734510	25978	pubMLST	g__Campylobacter(UID3076)	99.57	0.15
76208	43431	76208_43431	Human unspecified	2004	UT	Israel	23	1592548	83732	pubMLST	g__Campylobacter(UID3076)	99.63	0.11
76209	57129	76209_57129	Human unspecified	2008	CC-21	Israel	17	1663724	84014	pubMLST	g__Campylobacter(UID3076)	99.53	0.15
76210	151	76210_151	Chicken	2014	CC-21	Israel	33	1643086	90409	pubMLST	g__Campylobacter(UID3076)	99.57	0.07
76211	52104	76211_52104	Human unspecified	2006	CC-21	Israel	14	1754553	80648	pubMLST	g__Campylobacter(UID3076)	99.38	0.15
76212	54927	76212_54927	Human unspecified	2007	CC-21	Israel	28	1779356	52029	pubMLST	g__Campylobacter(UID3076)	99.57	0.2
76213	67999	76213_67999	Human unspecified	2009	CC-21	Israel	24	1633556	78270	pubMLST	g__Campylobacter(UID3076)	99.53	0.15
76214	57111	76214_57111	Human unspecified	2008	CC-21	Israel	8	1666078	90409	pubMLST	g__Campylobacter(UID3076)	99.57	0.07
76215	43543	76215_43543	Human unspecified	2004	CC-21	Israel	30	1617249	78171	pubMLST	g__Campylobacter(UID3076)	99.53	0.11
76216	41150	76216_41150	Human unspecified	2004	CC-21	Israel	28	1632289	56809	pubMLST	g__Campylobacter(UID3076)	99.57	0.07
76217	75686	76217_75686	Human unspecified	2010	CC-21	Israel	17	1704268	90408	pubMLST	g__Campylobacter(UID3076)	99.57	0.07
76218	69598	76218_69598	Human unspecified	2009	CC-21	Israel	23	1709104	78769	pubMLST	g__Campylobacter(UID3076)	99.57	0.15
76219	67219	76219_67219	Human unspecified	2009	CC-21	Israel	18	1791022	52029	pubMLST	g__Campylobacter(UID3076)	99.38	0.26
76220	49626	76220_49626	Human unspecified	2006	CC-21	Israel	21	1667133	78879	pubMLST	g__Campylobacter(UID3076)	99.57	0.15
76221	50446	76221_50446	Human unspecified	2006	CC-21	Israel	15	1676160	80670	pubMLST	g__Campylobacter(UID3076)	99.38	0.15
76222	43379	76222_43379	Human unspecified	2004	CC-21	Israel	45	1695442	67296	pubMLST	g__Campylobacter(UID3076)	99.57	0.15
76223	42230	76223_42230	Human unspecified	2004	CC-21	Israel	32	1709247	98749	pubMLST	g__Campylobacter(UID3076)	99.57	0.15
76224	68a	76224_68a	Chicken	2014	CC-21	Israel	14	1718151	77671	pubMLST	g__Campylobacter(UID3076)	99.57	0.15
76225	87116	76225_87116	Human unspecified	2012	CC-21	Israel	14	1630797	84017	pubMLST	g__Campylobacter(UID3076)	99.53	0.15
76226	189	76226_189	Chicken	2014	CC-21	Israel	15	1705997	80020	pubMLST	g__Campylobacter(UID3076)	99.57	0.15
76227	79401	76227_79401	Human unspecified	2011	CC-21	Israel	24	1625004	84015	pubMLST	g__Campylobacter(UID3076)	99.53	0.15
76228	44423	76228_44423	Human unspecified	2005	CC-21	Israel	11	1714399	77670	pubMLST	g__Campylobacter(UID3076)	99.38	0.15
76229	50096	76229_50096	Human unspecified	2006	CC-21	Israel	21	1639859	78934	pubMLST	g__Campylobacter(UID3076)	99.57	0.15
76230	61601	76230_61601	Human unspecified	2008	CC-21	Israel	19	1667118	78878	pubMLST	g__Campylobacter(UID3076)	99.57	0.15
76232	43962	76232_43962	Human unspecified	2004	CC-21	Israel	14	1669862	77670	pubMLST	g__Campylobacter(UID3076)	99.38	0.15
76233	50288	76233_50288	Human unspecified	2006	CC-21	Israel	20	1713300	77670	pubMLST	g__Campylobacter(UID3076)	99.57	0.15
76234	38558	76234_38558	Human unspecified	2003	CC-21	Israel	28	1667014	45064	pubMLST	g__Campylobacter(UID3076)	99.53	0.15
76235	77627	76235_77627	Human unspecified	2010	CC-21	Israel	19	1708032	80111	pubMLST	g__Campylobacter(UID3076)	99.57	0.11
76236	67588	76236_67588	Human unspecified	2009	CC-21	Israel	27	1705279	42597	pubMLST	g__Campylobacter(UID3076)	99.57	0.07
76237	60663	76237_60663	Human unspecified	2008	CC-21	Israel	19	1744462	44790	pubMLST	g__Campylobacter(UID3076)	99.57	0.15
76238	43197	76238_43197	Human unspecified	2004	CC-21	Israel	22	1620905	78232	pubMLST	g__Campylobacter(UID3076)	99.53	0.15
76239	44845	76239_44845	Human unspecified	2005	CC-21	Israel	22	1624166	78211	pubMLST	g__Campylobacter(UID3076)	99.53	0.15
76240	77734	76240_77734	Human unspecified	2010	CC-21	Israel	13	1657876	102846	pubMLST	g__Campylobacter(UID3076)	99.57	0.07
76241	77938	76241_77938	Human unspecified	2011	CC-21	Israel	11	1656577	98801	pubMLST	g__Campylobacter(UID3076)	99.57	0.07
76242	64289	76242_64289	Human unspecified	2009	CC-21	Israel	12	1626741	90408	pubMLST	g__Campylobacter(UID3076)	99.57	0.07
76243	53818	76243_53818	Human unspecified	2007	CC-21	Israel	30	1792114	52029	pubMLST	g__Campylobacter(UID3076)	99.38	0.26
76244	70421	76244_70421	Human unspecified	2010	CC-21	Israel	33	1694389	20916	pubMLST	g__Campylobacter(UID3076)	99.53	0.15
76245	35986	76245_35986	Human unspecified	2003	CC-21	Israel	12	1672609	90408	pubMLST	g__Campylobacter(UID3076)	99.41	0.07
76247	55764	76247_55764	Human unspecified	2007	CC-21	Israel	17	1671467	78881	pubMLST	g__Campylobacter(UID3076)	99.57	0.15
76248	60665	76248_60665	Human unspecified	2008	CC-21	Israel	34	1697338	28903	pubMLST	g__Campylobacter(UID3076)	99.53	0.11
76249	56969	76249_56969	Human unspecified	2008	CC-21	Israel	18	1747088	47633	pubMLST	g__Campylobacter(UID3076)	99.57	0.15
76250	60661	76250_60661	Human unspecified	2008	CC-21	Israel	16	1667905	46956	pubMLST	g__Campylobacter(UID3076)	99.57	0.07
76251	50400	76251_50400	Human unspecified	2006	CC-21	Israel	18	1785426	80671	pubMLST	g__Campylobacter(UID3076)	99.38	0.23
76252	45911	76252_45911	Human unspecified	2005	CC-21	Israel	22	1656909	78274	pubMLST	g__Campylobacter(UID3076)	99.53	0.15
76253	57740	76253_57740	Human unspecified	2008	CC-21	Israel	16	1639298	78934	pubMLST	g__Campylobacter(UID3076)	99.57	0.15
76254	31b	76254_31b	Chicken	2014	CC-21	Israel	20	1679431	78300	pubMLST	g__Campylobacter(UID3076)	99.38	0.15
76255	56957	76255_56957	Human unspecified	2008	CC-21	Israel	18	1663083	82963	pubMLST	g__Campylobacter(UID3076)	99.53	0.15
76257	49957	76257_49957	Human unspecified	2006	CC-21	Israel	21	1667350	78880	pubMLST	g__Campylobacter(UID3076)	99.57	0.15
76258	67803	76258_67803	Human unspecified	2009	CC-658	Israel	16	1660873	92517	pubMLST	g__Campylobacter(UID3076)	99.59	0.11
76259	67799	76259_67799	Human unspecified	2009	CC-21	Israel	22	1633304	78270	pubMLST	g__Campylobacter(UID3076)	99.53	0.15
76261	72503	76261_72503	Human unspecified	2010	CC-21	Israel	21	1706294	80061	pubMLST	g__Campylobacter(UID3076)	99.57	0.15
76262	75417	76262_75417	Human unspecified	2010	CC-21	Israel	23	1627581	84017	pubMLST	g__Campylobacter(UID3076)	99.53	0.15
76263	76262	76263_76262	Human unspecified	2010	CC-21	Israel	30	1634104	90409	pubMLST	g__Campylobacter(UID3076)	99.57	0.07
76264	44206	76264_44206	Human unspecified	2004	CC-21	Israel	12	1625121	84016	pubMLST	g__Campylobacter(UID3076)	99.53	0.15
76266	56986	76266_56986	Human unspecified	2008	CC-21	Israel	15	1663057	84016	pubMLST	g__Campylobacter(UID3076)	99.53	0.15
76267	52608	76267_52608	Human unspecified	2007	CC-21	Israel	21	1777431	52029	pubMLST	g__Campylobacter(UID3076)	99.57	0.2
76268	76564	76268_76564	Human unspecified	2010	CC-21	Israel	11	1630872	90409	pubMLST	g__Campylobacter(UID3076)	99.57	0.07
76269	42353	76269_42353	Human unspecified	2004	CC-21	Israel	17	1664613	84018	pubMLST	g__Campylobacter(UID3076)	99.53	0.15
76270	44153	76270_44153	Human unspecified	2004	CC-21	Israel	38	1796454	34983	pubMLST	g__Campylobacter(UID3076)	99.57	0.23
76271	87629	76271_87629	Human unspecified	2012	CC-21	Israel	24	1630357	78190	pubMLST	g__Campylobacter(UID3076)	99.53	0.15
76272	41471	76272_41471	Human unspecified	2004	CC-21	Israel	28	1634015	90409	pubMLST	g__Campylobacter(UID3076)	99.57	0.07
76274	72450	76274_72450	Human unspecified	2010	CC-21	Israel	9	1626476	90409	pubMLST	g__Campylobacter(UID3076)	99.57	0.07
76275	51319	76275_51319	Human unspecified	2006	CC-21	Israel	18	1638367	78934	pubMLST	g__Campylobacter(UID3076)	99.38	0.15
76276	49727	76276_49727	Human unspecified	2006	CC-21	Israel	18	1672248	78941	pubMLST	g__Campylobacter(UID3076)	99.57	0.15
76277	77409	76277_77409	Human unspecified	2010	CC-21	Israel	28	1632395	56886	pubMLST	g__Campylobacter(UID3076)	99.45	0.07
76278	44837	76278_44837	Human unspecified	2005	CC-21	Israel	32	1686076	17696	pubMLST	g__Campylobacter(UID3076)	99.53	0.15
76279	74923	76279_74923	Human unspecified	2010	CC-49	Israel	14	1644064	89847	pubMLST	g__Campylobacter(UID3076)	99.57	0.11
76280	93312	76280_93312	Human unspecified	2012	CC-49	Israel	15	1690118	89847	pubMLST	g__Campylobacter(UID3076)	99.57	0.11
76281	89373	76281_89373	Human unspecified	2012	CC-49	Israel	13	1689937	89847	pubMLST	g__Campylobacter(UID3076)	99.57	0.11
76282	85125	76282_85125	Human unspecified	2011	CC-49	Israel	17	1645592	89849	pubMLST	g__Campylobacter(UID3076)	99.57	0.11
76283	77138	76283_77138	Human unspecified	2010	CC-45	Israel	26	1644224	24704	pubMLST	g__Campylobacter(UID3076)	99.85	0.11
76284	83224	76284_83224	Human unspecified	2011	CC-45	Israel	14	1604450	38451	pubMLST	g__Campylobacter(UID3076)	99.85	0.11
76287	42276	76287_42276	Human unspecified	2004	CC-206	Israel	54	1702875	47614	pubMLST	g__Campylobacter(UID3076)	99.57	0.2
76288	69948	76288_69948	Human unspecified	2009	CC-206	Israel	19	1647011	79313	pubMLST	g__Campylobacter(UID3076)	99.59	0.11
76289	38482	76289_38482	Human unspecified	2003	CC-574	Israel	31	1760589	39536	pubMLST	g__Campylobacter(UID3076)	99.4	0.19
76290	45737	76290_45737	Human unspecified	2005	CC-353	Israel	20	1710617	81335	pubMLST	g__Campylobacter(UID3076)	99.57	0.15
76291	9lul	76291_9lul	Chicken	2015	CC-574	Israel	21	1720588	81816	pubMLST	g__Campylobacter(UID3076)	99.4	0.19
76293	119p	76293_119p	Chicken	2008	CC-574	Israel	59	1737856	39536	pubMLST	g__Campylobacter(UID3076)	99.4	0.19
76295	67665	76295_67665	Human unspecified	2009	CC-574	Israel	18	1686653	81815	pubMLST	g__Campylobacter(UID3076)	99.4	0.19
76296	47468	76296_47468	Human unspecified	2005	CC-353	Israel	15	1704280	56279	pubMLST	g__Campylobacter(UID3076)	99.57	0.11
76297	88796	76297_88796	Human unspecified	2012	CC-574	Israel	18	1734210	55029	pubMLST	g__Campylobacter(UID3076)	99.4	0.19
76298	67702	76298_67702	Human unspecified	2009	CC-574	Israel	14	1685888	81815	pubMLST	g__Campylobacter(UID3076)	99.4	0.19
76299	37086	76299_37086	Human unspecified	2003	CC-574	Israel	23	1689549	39536	pubMLST	g__Campylobacter(UID3076)	99.37	0.19
76300	54379	76300_54379	Human unspecified	2007	CC-574	Israel	17	1685761	81815	pubMLST	g__Campylobacter(UID3076)	99.4	0.19
76301	69853	76301_69853	Human unspecified	2009	CC-574	Israel	13	1686637	81814	pubMLST	g__Campylobacter(UID3076)	99.4	0.19
76302	88808	76302_88808	Human unspecified	2012	CC-574	Israel	35	1725486	39536	pubMLST	g__Campylobacter(UID3076)	99.4	0.19
76303	72050	76303_72050	Human unspecified	2010	CC-574	Israel	18	1724761	81814	pubMLST	g__Campylobacter(UID3076)	99.4	0.19
76304	73110	76304_73110	Human unspecified	2010	CC-574	Israel	13	1685850	81815	pubMLST	g__Campylobacter(UID3076)	99.4	0.19
76305	49329	76305_49329	Human unspecified	2006	CC-443	Israel	40	1687706	17928	pubMLST	g__Campylobacter(UID3076)	99.29	0.11
76306	83986	76306_83986	Human unspecified	2011	CC-574	Israel	16	1749019	81815	pubMLST	g__Campylobacter(UID3076)	99.4	0.19
76307	52737	76307_52737	Human unspecified	2007	CC-574	Israel	15	1686742	81814	pubMLST	g__Campylobacter(UID3076)	99.4	0.19
76308	95p	76308_95p	Chicken	2008	CC-574	Israel	28	1720285	42930	pubMLST	g__Campylobacter(UID3076)	99.4	0.19
76309	75710	76309_75710	Human unspecified	2010	CC-574	Israel	24	1722477	81814	pubMLST	g__Campylobacter(UID3076)	99.4	0.19
76310	47845	76310_47845	Human unspecified	2005	CC-574	Israel	23	1721915	89804	pubMLST	g__Campylobacter(UID3076)	99.4	0.19
76311	40023	76311_40023	Human unspecified	2003	CC-353	Israel	23	1691049	92682	pubMLST	g__Campylobacter(UID3076)	99.51	0.11
76312	87698	76312_87698	Human unspecified	2012	CC-353	Israel	27	1792151	91667	pubMLST	g__Campylobacter(UID3076)	99.57	0.2
76313	43841	76313_43841	Human unspecified	2004	CC-354	Israel	17	1706917	46292	pubMLST	g__Campylobacter(UID3076)	99.53	0.11
76314	48396	76314_48396	Human unspecified	2006	CC-353	Israel	34	1741190	81761	pubMLST	g__Campylobacter(UID3076)	99.49	0.11
76315	45601	76315_45601	Human unspecified	2005	CC-607	Israel	55	1783465	14437	pubMLST	g__Campylobacter(UID3076)	99.5	0.15
76318	74087	76318_74087	Human unspecified	2010	CC-353	Israel	42	1783473	50500	pubMLST	g__Campylobacter(UID3076)	99.57	0.2
76319	48593	76319_48593	Human unspecified	2006	CC-353	Israel	41	1770649	26911	pubMLST	g__Campylobacter(UID3076)	99.49	0.11
76320	76957	76320_76957	Human unspecified	2010	CC-353	Israel	32	1740262	103057	pubMLST	g__Campylobacter(UID3076)	99.57	0.11
76321	93695	76321_93695	Human unspecified	2012	CC-353	Israel	30	1744125	50447	pubMLST	g__Campylobacter(UID3076)	99.57	0.11
76322	49689	76322_49689	Human unspecified	2006	CC-354	Israel	13	1705969	92645	pubMLST	g__Campylobacter(UID3076)	99.53	0.11
76323	47554	76323_47554	Human unspecified	2005	CC-354	Israel	35	1716094	50053	pubMLST	g__Campylobacter(UID3076)	99.53	0.11
76324	191p	76324_191p	Chicken	2008	CC-257	Israel	14	1725104	102583	pubMLST	g__Campylobacter(UID3076)	99.57	0.11
76325	56971	76325_56971	Human unspecified	2008	CC-257	Israel	7	1650693	102582	pubMLST	g__Campylobacter(UID3076)	99.57	0.11
76326	57428	76326_57428	Human unspecified	2008	CC-257	Israel	9	1687504	89124	pubMLST	g__Campylobacter(UID3076)	99.57	0.11
76327	75914	76327_75914	Human unspecified	2010	CC-257	Israel	10	1679647	89110	pubMLST	g__Campylobacter(UID3076)	99.57	0.11
76328	140	76328_140	Chicken	2014	CC-257	Israel	8	1651584	89114	pubMLST	g__Campylobacter(UID3076)	99.57	0.11
76329	44529	76329_44529	Human unspecified	2005	UT	Israel	36	1706309	49169	pubMLST	g__Campylobacter(UID3076)	99.57	0.18
76330	77544	76330_77544	Human unspecified	2010	CC-257	Israel	12	1653888	89102	pubMLST	g__Campylobacter(UID3076)	99.47	0.11
76331	86850	76331_86850	Human unspecified	2012	CC-257	Israel	12	1650077	89102	pubMLST	g__Campylobacter(UID3076)	99.57	0.11
76332	169p	76332_169p	Chicken	2008	CC-257	Israel	21	1723922	89124	pubMLST	g__Campylobacter(UID3076)	99.57	0.11
76333	77305	76333_77305	Human unspecified	2010	CC-257	Israel	9	1653864	89102	pubMLST	g__Campylobacter(UID3076)	99.57	0.11
76334	39123	76334_39123	Human unspecified	2003	CC-257	Israel	27	1780356	47606	pubMLST	g__Campylobacter(UID3076)	99.57	0.29
76335	49714	76335_49714	Human unspecified	2006	CC-257	Israel	18	1699162	89124	pubMLST	g__Campylobacter(UID3076)	99.57	0.11
76336	43019	76336_43019	Human unspecified	2004	CC-52	Israel	31	1607606	19182	pubMLST	g__Campylobacter(UID3076)	99.47	0.11
76337	46108	76337_46108	Human unspecified	2005	CC-52	Israel	27	1605217	42713	pubMLST	g__Campylobacter(UID3076)	99.52	0.11
76338	95201	76338_95201	Human unspecified	2012	CC-52	Israel	18	1643992	92787	pubMLST	g__Campylobacter(UID3076)	99.52	0.11
76339	56623	76339_56623	Human unspecified	2007	CC-257	Israel	8	1688087	89124	pubMLST	g__Campylobacter(UID3076)	99.57	0.11
76340	66320	76340_66320	Human unspecified	2009	CC-257	Israel	10	1614144	89102	pubMLST	g__Campylobacter(UID3076)	99.57	0.11
76341	37123	76341_37123	Human unspecified	2003	CC-52	Israel	28	1685501	92787	pubMLST	g__Campylobacter(UID3076)	99.52	0.11
76342	60575	76342_60575	Human unspecified	2008	CC-257	Israel	22	1724867	27086	pubMLST	g__Campylobacter(UID3076)	99.57	0.11
76343	28	76343_28	Chicken	2014	CC-257	Israel	9	1617203	89114	pubMLST	g__Campylobacter(UID3076)	99.57	0.11
76344	5	76344_5	Chicken	2013	CC-257	Israel	8	1617111	89114	pubMLST	g__Campylobacter(UID3076)	99.57	0.11
76345	43400	76345_43400	Human unspecified	2004	CC-257	Israel	12	1662282	89124	pubMLST	g__Campylobacter(UID3076)	99.57	0.15
76346	54906	76346_54906	Human unspecified	2007	CC-257	Israel	8	1693238	102817	pubMLST	g__Campylobacter(UID3076)	99.57	0.11
76347	41254	76347_41254	Human unspecified	2004	CC-257	Israel	14	1661504	89124	pubMLST	g__Campylobacter(UID3076)	99.57	0.15
76348	60447	76348_60447	Human unspecified	2008	CC-257	Israel	12	1614191	89102	pubMLST	g__Campylobacter(UID3076)	99.57	0.11
76349	70958	76349_70958	Human unspecified	2010	CC-257	Israel	11	1692325	89102	pubMLST	g__Campylobacter(UID3076)	99.57	0.15
76350	42352	76350_42352	Human unspecified	2004	CC-257	Israel	8	1609535	89102	pubMLST	g__Campylobacter(UID3076)	99.28	0.11
76351	78761	76351_78761	Human unspecified	2011	CC-257	Israel	12	1698218	89096	pubMLST	g__Campylobacter(UID3076)	99.57	0.11
76352	95023	76352_95023	Human unspecified	2012	CC-257	Israel	7	1651696	103200	pubMLST	g__Campylobacter(UID3076)	99.57	0.11
76353	86673	76353_86673	Human unspecified	2011	CC-257	Israel	12	1650077	89124	pubMLST	g__Campylobacter(UID3076)	99.57	0.11
76354	87566	76354_87566	Human unspecified	2012	CC-257	Israel	12	1649934	89124	pubMLST	g__Campylobacter(UID3076)	99.57	0.11
76355	73287	76355_73287	Human unspecified	2010	CC-257	Israel	8	1730677	102583	pubMLST	g__Campylobacter(UID3076)	99.57	0.11
76356	56172	76356_56172	Human unspecified	2007	CC-257	Israel	8	1650267	89124	pubMLST	g__Campylobacter(UID3076)	99.57	0.11
76357	51385	76357_51385	Human unspecified	2006	CC-257	Israel	10	1656449	89103	pubMLST	g__Campylobacter(UID3076)	99.57	0.11
76358	54988	76358_54988	Human unspecified	2007	CC-257	Israel	12	1650077	89124	pubMLST	g__Campylobacter(UID3076)	99.57	0.11
76359	41354	76359_41354	Human unspecified	2004	CC-257	Israel	9	1654797	89103	pubMLST	g__Campylobacter(UID3076)	99.57	0.11
76360	49698	76360_49698	Human unspecified	2006	CC-257	Israel	9	1654316	89103	pubMLST	g__Campylobacter(UID3076)	99.57	0.11
76361	6	76361_6	Chicken	2013	CC-257	Israel	8	1617105	89114	pubMLST	g__Campylobacter(UID3076)	99.57	0.11
76362	49861	76362_49861	Human unspecified	2006	CC-257	Israel	9	1654320	89103	pubMLST	g__Campylobacter(UID3076)	99.57	0.11
76363	48779	76363_48779	Human unspecified	2006	CC-353	Israel	40	1718517	40724	pubMLST	g__Campylobacter(UID3076)	99.57	0.15
76364	47753	76364_47753	Human unspecified	2005	CC-460	Israel	43	1760352	26313	pubMLST	g__Campylobacter(UID3076)	99.57	0.11
76365	49361	76365_49361	Human unspecified	2006	CC-460	Israel	35	1768116	66083	pubMLST	g__Campylobacter(UID3076)	99.57	0.11
76366	48594	76366_48594	Human unspecified	2006	CC-460	Israel	49	1761349	21014	pubMLST	g__Campylobacter(UID3076)	99.51	0.11
76367	69130	76367_69130	Human unspecified	2009	CC-460	Israel	50	1799848	20564	pubMLST	g__Campylobacter(UID3076)	99.28	0.11
76368	48778	76368_48778	Human unspecified	2006	CC-460	Israel	66	1799667	12499	pubMLST	g__Campylobacter(UID3076)	99.21	0.11
76369	47379	76369_47379	Human unspecified	2005	UT	Israel	20	1680461	56422	pubMLST	g__Campylobacter(UID3076)	99.63	0
76370	56974	76370_56974	Human unspecified	2008	CC-206	Israel	86	1727670	6887	pubMLST	g__Campylobacter(UID3076)	98.95	0.16
76371	45c	76371_45c	Cattle	2008	CC-206	Israel	37	1644038	27106	pubMLST	g__Campylobacter(UID3076)	99.56	0.16
76372	63874	76372_63874	Human unspecified	2009	CC-206	Israel	34	1647187	25015	pubMLST	g__Campylobacter(UID3076)	99.56	0.16
76373	57254	76373_57254	Human unspecified	2008	CC-206	Israel	43	1646797	19570	pubMLST	g__Campylobacter(UID3076)	99.3	0.16
76374	60230	76374_60230	Human unspecified	2008	CC-206	Israel	93	1689574	6371	pubMLST	g__Campylobacter(UID3076)	98.37	0.16
76375	52046	76375_52046	Human unspecified	2006	CC-206	Israel	58	1644227	6897	pubMLST	g__Campylobacter(UID3076)	98.73	0.16
76376	48756	76376_48756	Human unspecified	2006	CC-206	Israel	50	1640611	13108	pubMLST	g__Campylobacter(UID3076)	99.51	0.16
76377	77569	76377_77569	Human unspecified	2010	CC-206	Israel	49	1646192	13582	pubMLST	g__Campylobacter(UID3076)	99.56	0.16
76378	56	76378_56	Chicken	2014	CC-206	Israel	32	1651210	54864	pubMLST	g__Campylobacter(UID3076)	99.56	0.16
76379	79390	76379_79390	Human unspecified	2011	CC-206	Israel	68	1642967	8688	pubMLST	g__Campylobacter(UID3076)	99.08	0.16
76380	92306	76380_92306	Human unspecified	2012	CC-206	Israel	85	1675165	6862	pubMLST	g__Campylobacter(UID3076)	99.03	0.16
76382	36	76382_36	Chicken	2014	CC-206	Israel	99	1683232	12901	pubMLST	g__Campylobacter(UID3076)	99.51	0.04
76383	67215	76383_67215	Human unspecified	2009	CC-206	Israel	32	1715503	20575	pubMLST	g__Campylobacter(UID3076)	99.44	0.16
76384	38194	76384_38194	Human unspecified	2003	CC-206	Israel	87	1682349	7246	pubMLST	g__Campylobacter(UID3076)	99.25	0.69
76385	67005	76385_67005	Human unspecified	2009	CC-206	Israel	35	1650281	29833	pubMLST	g__Campylobacter(UID3076)	99.56	0.16
76386	64436	76386_64436	Human unspecified	2009	CC-206	Israel	58	1649981	13592	pubMLST	g__Campylobacter(UID3076)	99.51	0.21
76387	37046	76387_37046	Human unspecified	2003	CC-206	Israel	38	1769459	33029	pubMLST	g__Campylobacter(UID3076)	99.56	0.16
76388	45803	76388_45803	Human unspecified	2005	CC-206	Israel	87	1712906	6578	pubMLST	g__Campylobacter(UID3076)	98.35	0.73
76389	89880	76389_89880	Human unspecified	2012	CC-206	Israel	50	1650734	21722	pubMLST	g__Campylobacter(UID3076)	99.56	0.04
76390	41988	76390_41988	Human unspecified	2004	CC-206	Israel	57	1642716	14022	pubMLST	g__Campylobacter(UID3076)	99.32	0.16
76391	56972	76391_56972	Human unspecified	2008	CC-206	Israel	73	1643969	9601	pubMLST	g__Campylobacter(UID3076)	99.35	0.16
76392	92157	76392_92157	Human unspecified	2012	CC-206	Israel	21	1680395	54926	pubMLST	g__Campylobacter(UID3076)	99.56	0.16
76393	78c	76393_78c	Cattle	2008	CC-206	Israel	18	1727129	84396	pubMLST	g__Campylobacter(UID3076)	99.56	0.16
76394	40	76394_40	Chicken	2014	CC-206	Israel	16	1641898	89862	pubMLST	g__Campylobacter(UID3076)	99.56	0.04
76395	54362	76395_54362	Human unspecified	2007	CC-206	Israel	64	1676976	9892	pubMLST	g__Campylobacter(UID3076)	98.67	0.16
76396	79551	76396_79551	Human unspecified	2011	CC-206	Israel	36	1679045	21960	pubMLST	g__Campylobacter(UID3076)	99.51	0.16
76397	79685	76397_79685	Human unspecified	2011	CC-206	Israel	51	1639590	12996	pubMLST	g__Campylobacter(UID3076)	99.1	0.16
76398	78555	76398_78555	Human unspecified	2011	CC-206	Israel	42	1679610	14958	pubMLST	g__Campylobacter(UID3076)	99.04	0.16
76399	56547	76399_56547	Human unspecified	2007	CC-206	Israel	57	1649804	10361	pubMLST	g__Campylobacter(UID3076)	98.98	0.16
76400	76636	76400_76636	Human unspecified	2010	CC-206	Israel	40	1641654	21654	pubMLST	g__Campylobacter(UID3076)	99.5	0.16
76401	62686	76401_62686	Human unspecified	2008	CC-206	Israel	58	1715959	9978	pubMLST	g__Campylobacter(UID3076)	99.19	0.16
76402	35872	76402_35872	Human unspecified	2003	CC-48	Israel	14	1643335	89861	pubMLST	g__Campylobacter(UID3076)	99.53	0.16
76403	35992	76403_35992	Human unspecified	2003	CC-206	Israel	82	1715718	7808	pubMLST	g__Campylobacter(UID3076)	99.09	0.16
76404	93196	76404_93196	Human unspecified	2012	CC-206	Israel	43	1647092	14021	pubMLST	g__Campylobacter(UID3076)	99.51	0.04
76405	72945	76405_72945	Human unspecified	2010	CC-206	Israel	43	1644146	25422	pubMLST	g__Campylobacter(UID3076)	99.45	0.16
76406	62690	76406_62690	Human unspecified	2008	CC-206	Israel	54	1648745	13550	pubMLST	g__Campylobacter(UID3076)	99.34	0.16
76407	48945	76407_48945	Human unspecified	2006	CC-206	Israel	120	1756660	5848	pubMLST	g__Campylobacter(UID3076)	99.44	0.16
76408	48630	76408_48630	Human unspecified	2006	UT	Israel	63	1641991	31508	pubMLST	g__Campylobacter(UID3076)	99.59	0.16
76409	49472	76409_49472	Human unspecified	2006	UT	Israel	17	1632567	80695	pubMLST	g__Campylobacter(UID3076)	99.59	0.16
76410	49427	76410_49427	Human unspecified	2006	UT	Israel	45	1708274	21821	pubMLST	g__Campylobacter(UID3076)	99.39	0.16
76411	47784	76411_47784	Human unspecified	2005	UT	Israel	41	1711621	39598	pubMLST	g__Campylobacter(UID3076)	99.59	0.16
76412	76973	76412_76973	Human unspecified	2010	UT	Israel	23	1704627	80717	pubMLST	g__Campylobacter(UID3076)	99.59	0.16
76414	37627	76414_37627	Human unspecified	2003	CC-443	Israel	18	1640399	90201	pubMLST	g__Campylobacter(UID3076)	99.57	0.11
76415	86758	76415_86758	Human unspecified	2012	CC-42	Israel	16	1669922	47635	pubMLST	g__Campylobacter(UID3076)	99.85	0.11
80846	YZU1364	80846_YZU1364	Chicken	2018	UT	China mainland	19	1612954	90071	pubMLST	g__Campylobacter(UID3076)	99.4	0.22
105757	YZU01372	105757_YZU01372	Chicken	2018	UT	China mainland	29	1605973	40207	pubMLST	g__Campylobacter(UID3076)	99.21	0.25
105758	YZU01379	105758_YZU01379	Chicken	2018	UT	China mainland	23	1612052	90071	pubMLST	g__Campylobacter(UID3076)	99.4	0.22
105759	YZU01388	105759_YZU01388	Chicken	2018	UT	China mainland	21	1686528	90813	pubMLST	g__Campylobacter(UID3076)	99.53	0.11
105952	R16.0923	105952_R16_0923	Human unspecified	2016	CC21	China_Taiwan	44	1724569	30416	pubMLST	g__Campylobacter(UID3076)	99.34	0.11
105954	R17.0792	105954_R17_0792	Human unspecified	2017	UT	China_Taiwan	47	1671874	68948	pubMLST	g__Campylobacter(UID3076)	99.32	0.19
105957	R17.4215	105957_R17_4215	Human unspecified	2017	CC574	China_Taiwan	64	1755090	29595	pubMLST	g__Campylobacter(UID3076)	99.38	0.15
105958	R18.0117	105958_R18_0117	Human unspecified	2018	CC443	China_Taiwan	61	1716580	49850	pubMLST	g__Campylobacter(UID3076)	99.49	0.45
105961	R18.0501	105961_R18_0501	Human unspecified	2018	UT	China_Taiwan	78	1788240	8840	pubMLST	g__Campylobacter(UID3076)	99.57	0.31
105962	R18.0901	105962_R18_0901	Human unspecified	2018	CC21	China_Taiwan	22	1674818	43616	pubMLST	g__Campylobacter(UID3076)	99.53	0.15
105963	R18.0945	105963_R18_0945	Human unspecified	2018	CC283	China_Taiwan	32	1615924	38423	pubMLST	g__Campylobacter(UID3076)	99.85	0.15
105965	R18.1992	105965_R18_1992	Human unspecified	2018	CC354	China_Taiwan	45	1677721	64158	pubMLST	g__Campylobacter(UID3076)	99.53	0.11
105966	R19.0386	105966_R19_0386	Human unspecified	2019	CC45	China_Taiwan	33	1616093	38428	pubMLST	g__Campylobacter(UID3076)	99.85	0.26
105967	R19.0390	105967_R19_0390	Human unspecified	2019	UT	China_Taiwan	38	1606091	27196	pubMLST	g__Campylobacter(UID3076)	99.21	0.11
105969	R19.0505	105969_R19_0505	Human unspecified	2019	UT	China_Taiwan	44	1718654	58270	pubMLST	g__Campylobacter(UID3076)	99.38	0.57
105970	R19.0547	105970_R19_0547	Human unspecified	2019	UT	China_Taiwan	79	1739191	18314	pubMLST	g__Campylobacter(UID3076)	99.52	0.73
105971	R19.0624	105971_R19_0624	Human unspecified	2019	CC353	China_Taiwan	29	1720736	57754	pubMLST	g__Campylobacter(UID3076)	99.38	0.22
105972	R19.0816	105972_R19_0816	Human unspecified	2019	UT	China_Taiwan	125	1764928	3739	pubMLST	g__Campylobacter(UID3076)	99.56	0.18
105973	R19.0847	105973_R19_0847	Human unspecified	2019	CC353	China_Taiwan	34	1761503	58420	pubMLST	g__Campylobacter(UID3076)	99.38	1.01
105974	R19.0902	105974_R19_0902	Human unspecified	2019	UT	China_Taiwan	57	1752620	27393	pubMLST	g__Campylobacter(UID3076)	99.34	0.2
105975	R19.0904	105975_R19_0904	Human unspecified	2019	UT	China_Taiwan	38	1725037	57811	pubMLST	g__Campylobacter(UID3076)	99.38	0.2
105976	R19.1003	105976_R19_1003	Human unspecified	2019	CC1332	China_Taiwan	26	1568728	86300	pubMLST	g__Campylobacter(UID3076)	99.45	0.23
105977	R19.1161	105977_R19_1161	Human unspecified	2019	CC464	China_Taiwan	87	1730514	11524	pubMLST	g__Campylobacter(UID3076)	99.52	0.38
105978	YZU1563	105978_YZU1563	Swan	2019	CC-692	China mainland	18	1645343	90989	pubMLST	g__Campylobacter(UID3076)	99.51	0.11
105979	YZU1565	105979_YZU1565	Swan	2019	UT	China mainland	24	1601766	38183	pubMLST	g__Campylobacter(UID3076)	99.29	0.26
105980	YZU1566	105980_YZU1566	Swan	2019	CC-692	China mainland	26	1637906	76820	pubMLST	g__Campylobacter(UID3076)	99.51	0.15
105981	YZU1569	105981_YZU1569	Swan	2019	CC-1034	China mainland	13	1630265	87351	pubMLST	g__Campylobacter(UID3076)	99.29	0.11
105982	YZU1571	105982_YZU1571	Swan	2019	CC-692	China mainland	25	1644626	83459	pubMLST	g__Campylobacter(UID3076)	99.51	0.11
105983	YZU1575	105983_YZU1575	Swan	2019	UT	China mainland	24	1617456	89934	pubMLST	g__Campylobacter(UID3076)	99.4	0.15
105985	R16.3079	105985_R16_3079	Human unspecified	2016	UT	China_Taiwan	42	1694075	38530	pubMLST	g__Campylobacter(UID3076)	99.17	0.62
105987	R17.1424	105987_R17_1424	Human unspecified	2017	CC21	China_Taiwan	70	1715874	7928	pubMLST	g__Campylobacter(UID3076)	99.53	0.15
105988	R17.2149	105988_R17_2149	Human unspecified	2017	CC574	China_Taiwan	48	1639460	51225	pubMLST	g__Campylobacter(UID3076)	99.38	0.43
105990	R17.4440	105990_R17_4440	Human unspecified	2017	UT	China_Taiwan	69	1744337	20225	pubMLST	g__Campylobacter(UID3076)	99.5	0.42
105991	R18.0277	105991_R18_0277	Human unspecified	2018	CC353	China_Taiwan	36	1661321	77869	pubMLST	g__Campylobacter(UID3076)	99.38	0.69
105992	R18.0472	105992_R18_0472	Human unspecified	2018	CC464	China_Taiwan	41	1777726	31705	pubMLST	g__Campylobacter(UID3076)	99.52	0.42
105993	R18.1031	105993_R18_1031	Human unspecified	2018	CC257	China_Taiwan	39	1721246	80497	pubMLST	g__Campylobacter(UID3076)	99.57	0.11
105995	R18.1377	105995_R18_1377	Human unspecified	2018	UT	China_Taiwan	59	1677581	38355	pubMLST	g__Campylobacter(UID3076)	99.36	0.46
105996	R18.1545	105996_R18_1545	Human unspecified	2018	UT	China_Taiwan	47	1645163	36792	pubMLST	g__Campylobacter(UID3076)	99.17	0.25
105997	R18.1570	105997_R18_1570	Human unspecified	2018	UT	China_Taiwan	25	1593674	269626	pubMLST	g__Campylobacter(UID3076)	99.57	0.26
105998	R19.0736	105998_R19_0736	Human unspecified	2019	CC353	China_Taiwan	76	1780514	10964	pubMLST	g__Campylobacter(UID3076)	99.57	0.11
106277	H29	106277_H29	Unknown source	2012	CC-1034	South Korea	78	1746523	14698	pubMLST	g__Campylobacter(UID3076)	99.38	0.23
106278	L2	106278_L2	Chicken	2012	UT	South Korea	131	1775183	5451	pubMLST	g__Campylobacter(UID3076)	99.57	0.11
106310	YZU1699.clean.fasta	106310_YZU1699_clean_fasta	Chicken	2019	UT	China mainland	71	1785469	9252	pubMLST	g__Campylobacter(UID3076)	99.53	0.11
106311	YZU1702.clean.fasta	106311_YZU1702_clean_fasta	Chicken	2019	UT	China mainland	95	1781048	4180	pubMLST	g__Campylobacter(UID3076)	99.34	0.11
106312	YZU1712.clean.fasta	106312_YZU1712_clean_fasta	Chicken	2019	UT	China mainland	34	1642813	52406	pubMLST	g__Campylobacter(UID3076)	99.57	0.11
106313	YZU1725.clean.fasta	106313_YZU1725_clean_fasta	Chicken	2019	UT	China mainland	62	1700504	14065	pubMLST	g__Campylobacter(UID3076)	99.36	0.11
106314	YZU1749.clean.fasta	106314_YZU1749_clean_fasta	Chicken	2019	UT	China mainland	24	1662245	77953	pubMLST	g__Campylobacter(UID3076)	99.38	0.34
106315	YZU1750.clean.fasta	106315_YZU1750_clean_fasta	Chicken	2019	CC-353	China mainland	22	1690544	99479	pubMLST	g__Campylobacter(UID3076)	99.32	0.11
106316	YZU1775.clean.fasta	106316_YZU1775_clean_fasta	Chicken	2019	UT	China mainland	30	1614006	38172	pubMLST	g__Campylobacter(UID3076)	99.57	0.15
106373	YZU1751	106373_YZU1751	Chicken	2018	UT	China mainland	21	1662265	77953	pubMLST	g__Campylobacter(UID3076)	99.38	0.34
106374	YZU0739	106374_YZU0739	Chicken	2014	CC-52	China mainland	24	1641525	78692	pubMLST	g__Campylobacter(UID3076)	99.38	0.15
106375	YZU0742	106375_YZU0742	Chicken	2014	CC-574	China mainland	47	1624360	51126	pubMLST	g__Campylobacter(UID3076)	99.38	0.15
106409	01-0017	106409_01_0017	Human unspecified	2014	UT	Vietnam	236	1728910	2098	pubMLST	g__Campylobacter(UID3076)	99.41	0.28
106410	01-0027	106410_01_0027	Human unspecified	2014	UT	Vietnam	95	1734355	5752	pubMLST	g__Campylobacter(UID3076)	99.52	0.21
106411	01-0028	106411_01_0028	Human unspecified	2014	CC-52	Vietnam	142	1718550	3912	pubMLST	g__Campylobacter(UID3076)	99.46	0.16
106412	01-0053	106412_01_0053	Human unspecified	2014	CC-574	Vietnam	140	1640921	3512	pubMLST	g__Campylobacter(UID3076)	98.72	0.11
106413	01-0066	106413_01_0066	Human unspecified	2014	UT	Vietnam	135	1683916	3898	pubMLST	g__Campylobacter(UID3076)	99.52	0.43
106415	01-0082	106415_01_0082	Human unspecified	2014	CC-21	Vietnam	299	1599305	1619	pubMLST	g__Campylobacter(UID3076)	98.8	0.35
106417	01-0094	106417_01_0094	Human unspecified	2014	CC-607	Vietnam	216	1669606	1939	pubMLST	g__Campylobacter(UID3076)	99.4	0.9
106418	01-0097	106418_01_0097	Human unspecified	2014	CC-574	Vietnam	258	1663492	1710	pubMLST	g__Campylobacter(UID3076)	98.4	0.69
106419	01-0132	106419_01_0132	Human unspecified	2014	CC-464	Vietnam	45	1761889	21924	pubMLST	g__Campylobacter(UID3076)	99.23	0.18
106420	01-0135	106420_01_0135	Human unspecified	2014	CC-574	Vietnam	49	1618670	10117	pubMLST	g__Campylobacter(UID3076)	99.38	0.11
106421	01-0170	106421_01_0170	Human unspecified	2014	CC-52	Vietnam	97	1773179	3932	pubMLST	g__Campylobacter(UID3076)	99.56	0.11
106422	01-0176	106422_01_0176	Human unspecified	2014	CC-464	Vietnam	323	1607765	1390	pubMLST	g__Campylobacter(UID3076)	98.75	0.44
106424	01-0212	106424_01_0212	Human unspecified	2014	CC-52	Vietnam	100	1782089	5723	pubMLST	g__Campylobacter(UID3076)	99.56	0.11
106425	01-0229	106425_01_0229	Human unspecified	2014	CC-443	Vietnam	185	1634908	2592	pubMLST	g__Campylobacter(UID3076)	99.18	0.18
106429	01-0268	106429_01_0268	Human unspecified	2014	UT	Vietnam	28	1622198	29152	pubMLST	g__Campylobacter(UID3076)	99.38	0.11
106430	01-0270	106430_01_0270	Human unspecified	2014	UT	Vietnam	368	1659444	1249	pubMLST	g__Campylobacter(UID3076)	97.7	0.84
106431	01-0302	106431_01_0302	Human unspecified	2014	UT	Vietnam	73	1742581	6037	pubMLST	g__Campylobacter(UID3076)	99.59	0.11
106432	01-0310	106432_01_0310	Human unspecified	2014	CC-257	Vietnam	228	1649722	1869	pubMLST	g__Campylobacter(UID3076)	98.79	0.29
106433	01-0352	106433_01_0352	Human unspecified	2014	CC-607	Vietnam	314	1787879	1536	pubMLST	g__Campylobacter(UID3076)	98.48	1
106434	01-0353	106434_01_0353	Human unspecified	2014	CC-354	Vietnam	187	1642406	3038	pubMLST	g__Campylobacter(UID3076)	99.07	0.11
106435	01-0373	106435_01_0373	Human unspecified	2015	CC-353	Vietnam	416	1641560	1136	pubMLST	g__Campylobacter(UID3076)	97.03	0.26
106436	01-0439	106436_01_0439	Human unspecified	2015	UT	Vietnam	220	1657060	1824	pubMLST	g__Campylobacter(UID3076)	98.03	0.69
106437	01-0475	106437_01_0475	Human unspecified	2015	CC-443	Vietnam	157	1649573	3215	pubMLST	g__Campylobacter(UID3076)	99.21	0.15
106438	01-0510	106438_01_0510	Human unspecified	2015	UT	Vietnam	199	1699411	1852	pubMLST	g__Campylobacter(UID3076)	99.07	0.73
106440	01-0557	106440_01_0557	Human unspecified	2015	CC-45	Vietnam	249	1551303	1757	pubMLST	g__Campylobacter(UID3076)	99.34	0.53
106441	01-0558	106441_01_0558	Human unspecified	2015	CC-52	Vietnam	129	1720481	3708	pubMLST	g__Campylobacter(UID3076)	99.46	0.11
106442	01-0564	106442_01_0564	Human unspecified	2015	UT	Vietnam	231	1656814	1731	pubMLST	g__Campylobacter(UID3076)	99.34	0.16
106443	01-0573	106443_01_0573	Human unspecified	2015	CC-52	Vietnam	421	1577149	1026	pubMLST	g__Campylobacter(UID3076)	96.18	0.97
106444	01-0584	106444_01_0584	Human unspecified	2015	CC-460	Vietnam	296	1662794	1506	pubMLST	g__Campylobacter(UID3076)	98.52	0.17
106445	01-0593	106445_01_0593	Human unspecified	2015	CC-574	Vietnam	142	1717546	3278	pubMLST	g__Campylobacter(UID3076)	99.34	0.15
106446	01-0629	106446_01_0629	Human unspecified	2015	UT	Vietnam	60	1731907	9615	pubMLST	g__Campylobacter(UID3076)	99.4	0.15
106447	01-0675	106447_01_0675	Human unspecified	2015	CC-52	Vietnam	275	1660834	1460	pubMLST	g__Campylobacter(UID3076)	98.39	0.34
106449	01-0727	106449_01_0727	Human unspecified	2015	CC-460	Vietnam	253	1729925	1966	pubMLST	g__Campylobacter(UID3076)	99.12	0.11
106450	01-0733	106450_01_0733	Human unspecified	2015	UT	Vietnam	105	1782723	4173	pubMLST	g__Campylobacter(UID3076)	99.48	0.2
106452	01-0788	106452_01_0788	Human unspecified	2015	UT	Vietnam	133	1609954	3694	pubMLST	g__Campylobacter(UID3076)	99.28	0.33
106453	01-0791	106453_01_0791	Human unspecified	2015	UT	Vietnam	331	1640325	1378	pubMLST	g__Campylobacter(UID3076)	98.4	0.69
106454	01-0827	106454_01_0827	Human unspecified	2015	CC-574	Vietnam	370	1584543	1174	pubMLST	g__Campylobacter(UID3076)	97.53	1.32
106456	01-0863	106456_01_0863	Human unspecified	2015	UT	Vietnam	148	1631813	2858	pubMLST	g__Campylobacter(UID3076)	99.38	0.11
106457	01-0896	106457_01_0896	Human unspecified	2016	CC-353	Vietnam	347	1653813	1517	pubMLST	g__Campylobacter(UID3076)	98.86	1
106458	01-0897	106458_01_0897	Human unspecified	2016	UT	Vietnam	319	1661470	1293	pubMLST	g__Campylobacter(UID3076)	98.13	0.78
106459	01-0915	106459_01_0915	Human unspecified	2016	CC-574	Vietnam	193	1596931	2536	pubMLST	g__Campylobacter(UID3076)	99.06	0.44
106460	01-0917	106460_01_0917	Human unspecified	2016	UT	Vietnam	191	1642433	3342	pubMLST	g__Campylobacter(UID3076)	98.93	0.87
106461	01-0918	106461_01_0918	Human unspecified	2016	CC-574	Vietnam	183	1602485	2232	pubMLST	g__Campylobacter(UID3076)	98.62	0.82
106463	01-0928	106463_01_0928	Human unspecified	2016	UT	Vietnam	252	1676226	1565	pubMLST	g__Campylobacter(UID3076)	98.68	0.42
106465	02-1013	106465_02_1013	Human unspecified	2014	CC-353	Vietnam	416	1636344	1082	pubMLST	g__Campylobacter(UID3076)	98.47	0.37
106469	02-1034	106469_02_1034	Human unspecified	2014	CC-52	Vietnam	342	1685001	1296	pubMLST	g__Campylobacter(UID3076)	98.11	1.05
106470	02-1035	106470_02_1035	Human unspecified	2014	CC-574	Vietnam	297	1617839	1726	pubMLST	g__Campylobacter(UID3076)	98.81	0.52
106472	02-1054	106472_02_1054	Human unspecified	2014	CC-464	Vietnam	410	1586004	1060	pubMLST	g__Campylobacter(UID3076)	97.33	1.48
106473	02-1058	106473_02_1058	Human unspecified	2014	UT	Vietnam	272	1672617	1526	pubMLST	g__Campylobacter(UID3076)	99.38	0.21
106476	02-1081	106476_02_1081	Human unspecified	2014	CC-574	Vietnam	69	1612809	10305	pubMLST	g__Campylobacter(UID3076)	99.38	0.72
106480	02-0014	106480_02_0014	Human unspecified	2014	UT	Vietnam	404	1779116	1044	pubMLST	g__Campylobacter(UID3076)	98.56	4.63
106482	02-1151	106482_02_1151	Human unspecified	2015	CC-607	Vietnam	406	1702679	1037	pubMLST	g__Campylobacter(UID3076)	98.06	0.78
106484	02-1222	106484_02_1222	Human unspecified	2014	CC-464	Vietnam	181	1704650	2771	pubMLST	g__Campylobacter(UID3076)	99.28	0.62
106486	02-1233	106486_02_1233	Human unspecified	2014	CC-464	Vietnam	183	1672597	2529	pubMLST	g__Campylobacter(UID3076)	99.31	0.29
106488	02-1242	106488_02_1242	Human unspecified	2015	CC-45	Vietnam	168	1579254	3406	pubMLST	g__Campylobacter(UID3076)	98.89	1.3
106489	02-1263	106489_02_1263	Human unspecified	2015	CC-464	Vietnam	77	1738147	7583	pubMLST	g__Campylobacter(UID3076)	99.23	0.18
106490	02-1265	106490_02_1265	Human unspecified	2015	CC-21	Vietnam	260	1668370	2053	pubMLST	g__Campylobacter(UID3076)	97.73	0.76
106491	02-1277	106491_02_1277	Human unspecified	2015	UT	Vietnam	452	1651504	1043	pubMLST	g__Campylobacter(UID3076)	97.78	1.94
106493	02-1289	106493_02_1289	Human unspecified	2015	CC-574	Vietnam	92	1650471	6089	pubMLST	g__Campylobacter(UID3076)	99.09	0.2
106494	02-1307	106494_02_1307	Human unspecified	2015	CC-574	Vietnam	63	1652198	8465	pubMLST	g__Campylobacter(UID3076)	99.4	0.11
106495	02-1325	106495_02_1325	Human unspecified	2015	CC-52	Vietnam	264	1674065	1617	pubMLST	g__Campylobacter(UID3076)	98.94	1.26
106496	02-1346	106496_02_1346	Human unspecified	2015	UT	Vietnam	289	1679937	1546	pubMLST	g__Campylobacter(UID3076)	97.99	0.31
106498	02-1375	106498_02_1375	Human unspecified	2015	CC-353	Vietnam	273	1698227	1826	pubMLST	g__Campylobacter(UID3076)	98.48	0.19
106499	02-1378	106499_02_1378	Human unspecified	2015	CC-353	Vietnam	155	1692687	3622	pubMLST	g__Campylobacter(UID3076)	99.42	0.9
106501	02-1388	106501_02_1388	Human unspecified	2015	CC-354	Vietnam	241	1630317	1625	pubMLST	g__Campylobacter(UID3076)	98.13	0.45
106507	02-1539	106507_02_1539	Human unspecified	2015	CC-353	Vietnam	139	1704633	2856	pubMLST	g__Campylobacter(UID3076)	99.57	0.11
106508	02-1547	106508_02_1547	Human unspecified	2015	CC-353	Vietnam	45	1763049	14140	pubMLST	g__Campylobacter(UID3076)	99.57	0.26
106509	02-1559	106509_02_1559	Human unspecified	2015	CC-52	Vietnam	230	1690944	1936	pubMLST	g__Campylobacter(UID3076)	99.34	0.27
106510	02-1560	106510_02_1560	Human unspecified	2015	UT	Vietnam	419	1621792	1160	pubMLST	g__Campylobacter(UID3076)	95.01	1.44
106513	02-1597	106513_02_1597	Human unspecified	2015	CC-464	Vietnam	119	1671572	4565	pubMLST	g__Campylobacter(UID3076)	99.33	0.29
106515	02-1615	106515_02_1615	Human unspecified	2015	UT	Vietnam	220	1695269	2241	pubMLST	g__Campylobacter(UID3076)	99.51	0.4
106517	02-1648	106517_02_1648	Human unspecified	2015	CC-353	Vietnam	281	1740187	1752	pubMLST	g__Campylobacter(UID3076)	98.98	2.52
106518	02-1665	106518_02_1665	Human unspecified	2015	UT	Vietnam	108	1600237	4967	pubMLST	g__Campylobacter(UID3076)	99.35	0.27
106519	02-1677	106519_02_1677	Human unspecified	2015	CC-464	Vietnam	475	1596599	1022	pubMLST	g__Campylobacter(UID3076)	96.5	1.61
106520	02-1683	106520_02_1683	Human unspecified	2015	UT	Vietnam	286	1719628	1568	pubMLST	g__Campylobacter(UID3076)	99.25	0.26
106522	02-1703	106522_02_1703	Human unspecified	2015	CC-353	Vietnam	416	1707253	1143	pubMLST	g__Campylobacter(UID3076)	98.8	0.51
106523	02-1724	106523_02_1724	Human unspecified	2015	UT	Vietnam	327	1738035	1598	pubMLST	g__Campylobacter(UID3076)	98.35	2.42
106524	02-1729	106524_02_1729	Human unspecified	2015	CC-21	Vietnam	289	1672602	1678	pubMLST	g__Campylobacter(UID3076)	98.67	0.64
106526	02-1748	106526_02_1748	Human unspecified	2015	UT	Vietnam	416	1734479	1148	pubMLST	g__Campylobacter(UID3076)	97	0.31
106528	02-1776	106528_02_1776	Human unspecified	2015	CC-574	Vietnam	157	1655328	3138	pubMLST	g__Campylobacter(UID3076)	98.37	0.15
106529	02-1799	106529_02_1799	Human unspecified	2015	CC-353	Vietnam	90	1720251	5599	pubMLST	g__Campylobacter(UID3076)	99.57	0.11
106531	02-1804	106531_02_1804	Human unspecified	2015	CC-574	Vietnam	180	1681265	3175	pubMLST	g__Campylobacter(UID3076)	98.24	0.81
106532	02-1809	106532_02_1809	Human unspecified	2015	CC-21	Vietnam	231	1710046	1855	pubMLST	g__Campylobacter(UID3076)	99.17	0.23
106533	02-1844	106533_02_1844	Human unspecified	2015	UT	Vietnam	357	1659952	1179	pubMLST	g__Campylobacter(UID3076)	98.64	0.84
106534	02-1863	106534_02_1863	Human unspecified	2015	UT	Vietnam	292	1784228	1780	pubMLST	g__Campylobacter(UID3076)	98.64	1.38
106535	02-1932	106535_02_1932	Human unspecified	2015	UT	Vietnam	141	1735646	2697	pubMLST	g__Campylobacter(UID3076)	99.36	0.2
106537	02-2001	106537_02_2001	Human unspecified	2015	UT	Vietnam	112	1688642	4424	pubMLST	g__Campylobacter(UID3076)	99.1	0.11
106538	02-2081	106538_02_2081	Human unspecified	2015	UT	Vietnam	387	1690408	1093	pubMLST	g__Campylobacter(UID3076)	98.1	0.16
106539	02-2120	106539_02_2120	Human unspecified	2015	CC-353	Vietnam	30	1729637	82761	pubMLST	g__Campylobacter(UID3076)	99.59	0.11
106540	02-2026	106540_02_2026	Human unspecified	2016	UT	Vietnam	224	1653151	2063	pubMLST	g__Campylobacter(UID3076)	99.1	0.6
106543	03-0009	106543_03_0009	Human unspecified	2014	CC-354	Vietnam	225	1656217	2068	pubMLST	g__Campylobacter(UID3076)	99.48	0.92
106544	03-0020	106544_03_0020	Human unspecified	2014	CC-574	Vietnam	229	1631539	2103	pubMLST	g__Campylobacter(UID3076)	98.14	0.35
106546	03-0038	106546_03_0038	Human unspecified	2014	CC-464	Vietnam	239	1701026	2045	pubMLST	g__Campylobacter(UID3076)	99.4	0.47
106547	03-0048	106547_03_0048	Human unspecified	2014	CC-353	Vietnam	438	1581221	960	pubMLST	g__Campylobacter(UID3076)	98.13	0.69
106548	03-0054	106548_03_0054	Human unspecified	2014	CC-52	Vietnam	298	1711879	1532	pubMLST	g__Campylobacter(UID3076)	98.74	1.12
106550	03-0120	106550_03_0120	Human unspecified	2014	UT	Vietnam	220	1661043	2016	pubMLST	g__Campylobacter(UID3076)	98.75	0.91
106553	03-0156	106553_03_0156	Human unspecified	2015	UT	Vietnam	211	1745859	1972	pubMLST	g__Campylobacter(UID3076)	99.38	0.34
106554	03-0174	106554_03_0174	Human unspecified	2015	CC-353	Vietnam	92	1732333	6283	pubMLST	g__Campylobacter(UID3076)	99.28	0.15
106555	03-0178	106555_03_0178	Human unspecified	2015	UT	Vietnam	115	1774885	4124	pubMLST	g__Campylobacter(UID3076)	99.5	0.19
106559	03-0330	106559_03_0330	Human unspecified	2015	UT	Vietnam	415	1625732	1065	pubMLST	g__Campylobacter(UID3076)	97.94	1.62
106560	03-0338	106560_03_0338	Human unspecified	2015	CC-464	Vietnam	221	1650203	2011	pubMLST	g__Campylobacter(UID3076)	98.99	1.2
106561	03-0348	106561_03_0348	Human unspecified	2015	CC-21	Vietnam	357	1680673	1321	pubMLST	g__Campylobacter(UID3076)	97.74	1.76
106565	03-0429	106565_03_0429	Human unspecified	2015	UT	Vietnam	150	1704952	3106	pubMLST	g__Campylobacter(UID3076)	99.3	0.57
106567	01-0328	106567_01_0328	Human unspecified	2014	UT	Vietnam	93	1767665	5936	pubMLST	g__Campylobacter(UID3076)	99.59	0.18
106568	01-0589	106568_01_0589	Human unspecified	2015	UT	Vietnam	254	1771054	2849	pubMLST	g__Campylobacter(UID3076)	99.39	0.14
106569	01-0855	106569_01_0855	Human unspecified	2015	CC-353	Vietnam	187	1743154	11547	pubMLST	g__Campylobacter(UID3076)	99.59	0.16
106570	01-0869	106570_01_0869	Human unspecified	2015	UT	Vietnam	104	1735789	17675	pubMLST	g__Campylobacter(UID3076)	99.57	0.39
106571	01-0883	106571_01_0883	Human unspecified	2016	UT	Vietnam	62	1722471	14330	pubMLST	g__Campylobacter(UID3076)	99.57	0.84
106572	02-0077	106572_02_0077	Human unspecified	2016	CC-354	Vietnam	92	1645284	6474	pubMLST	g__Campylobacter(UID3076)	99.57	0.14
106573	02-1008	106573_02_1008	Human unspecified	2014	UT	Vietnam	115	1766055	19354	pubMLST	g__Campylobacter(UID3076)	99.48	0.15
106574	02-1009	106574_02_1009	Human unspecified	2014	CC-574	Vietnam	39	1630096	78810	pubMLST	g__Campylobacter(UID3076)	99.38	0.34
106575	02-1078	106575_02_1078	Human unspecified	2014	CC-21	Vietnam	56	1760506	60317	pubMLST	g__Campylobacter(UID3076)	99.57	0.91
106577	02-1140	106577_02_1140	Human unspecified	2015	CC-574	Vietnam	52	1686300	46084	pubMLST	g__Campylobacter(UID3076)	99.34	0.15
106578	02-1150	106578_02_1150	Human unspecified	2015	UT	Vietnam	53	1671368	91681	pubMLST	g__Campylobacter(UID3076)	99.57	0.9
106579	02-1186	106579_02_1186	Human unspecified	2014	UT	Vietnam	50	1758754	15001	pubMLST	g__Campylobacter(UID3076)	99.57	0.34
106581	02-1569	106581_02_1569	Human unspecified	2015	CC-21	Vietnam	64	1732668	43564	pubMLST	g__Campylobacter(UID3076)	99.09	0.95
106582	02-1573	106582_02_1573	Human unspecified	2015	CC-574	Vietnam	73	1684779	43508	pubMLST	g__Campylobacter(UID3076)	99.38	0.18
106583	02-1609	106583_02_1609	Human unspecified	2015	UT	Vietnam	103	1731480	6698	pubMLST	g__Campylobacter(UID3076)	99.51	0.11
106584	02-1650	106584_02_1650	Human unspecified	2015	UT	Vietnam	151	1758139	3932	pubMLST	g__Campylobacter(UID3076)	99.56	0.69
106586	02-1815	106586_02_1815	Human unspecified	2015	UT	Vietnam	103	1778526	6200	pubMLST	g__Campylobacter(UID3076)	99.55	0.38
106588	02-2143	106588_02_2143	Human unspecified	2016	CC-353	Vietnam	68	1737139	10603	pubMLST	g__Campylobacter(UID3076)	99.57	0.32
106589	02-2147	106589_02_2147	Human unspecified	2016	CC-574	Vietnam	78	1729865	44255	pubMLST	g__Campylobacter(UID3076)	99.34	0.81
106590	02-2151	106590_02_2151	Human unspecified	2016	CC-353	Vietnam	57	1767684	17926	pubMLST	g__Campylobacter(UID3076)	99.57	0.51
106592	03-0018	106592_03_0018	Human unspecified	2014	CC-574	Vietnam	108	1694912	11216	pubMLST	g__Campylobacter(UID3076)	99.33	0.63
106593	03-0075	106593_03_0075	Human unspecified	2014	UT	Vietnam	163	1778029	2977	pubMLST	g__Campylobacter(UID3076)	99.56	0.87
106594	03-0136	106594_03_0136	Human unspecified	2014	CC-353	Vietnam	112	1724757	6937	pubMLST	g__Campylobacter(UID3076)	99.57	0.28
106595	03-0243	106595_03_0243	Human unspecified	2015	CC-574	Vietnam	90	1665804	9998	pubMLST	g__Campylobacter(UID3076)	99.38	0.72
106596	03-0310	106596_03_0310	Human unspecified	2015	CC-353	Vietnam	96	1762033	12304	pubMLST	g__Campylobacter(UID3076)	99.57	0.57
106598	03-0445	106598_03_0445	Human unspecified	2015	CC-21	Vietnam	211	1784838	6011	pubMLST	g__Campylobacter(UID3076)	99.57	0.89
106600	03-0462	106600_03_0462	Human unspecified	2015	CC-574	Vietnam	109	1700208	15594	pubMLST	g__Campylobacter(UID3076)	99.2	0.65
106601	03-0466	106601_03_0466	Human unspecified	2015	UT	Vietnam	130	1794195	5038	pubMLST	g__Campylobacter(UID3076)	99.48	0.69
106604	03-0495	106604_03_0495	Human unspecified	2015	CC-460	Vietnam	98	1760122	24046	pubMLST	g__Campylobacter(UID3076)	99.54	0.11
106608	03-0552	106608_03_0552	Human unspecified	2015	CC-353	Vietnam	32	1693942	25229	pubMLST	g__Campylobacter(UID3076)	99.51	0.23
106610	03-0580	106610_03_0580	Human unspecified	2015	CC-353	Vietnam	43	1739104	40925	pubMLST	g__Campylobacter(UID3076)	99.57	0.69
106612	03-0591	106612_03_0591	Human unspecified	2015	CC-464	Vietnam	60	1763998	11531	pubMLST	g__Campylobacter(UID3076)	99.52	0.78
106613	03-0595	106613_03_0595	Human unspecified	2015	CC-464	Vietnam	114	1743626	5870	pubMLST	g__Campylobacter(UID3076)	99.52	0.9
106614	03-0613	106614_03_0613	Human unspecified	2015	CC-607	Vietnam	41	1795876	15514	pubMLST	g__Campylobacter(UID3076)	99.47	0.15
106615	03-0650	106615_03_0650	Human unspecified	2015	CC-460	Vietnam	55	1756521	19111	pubMLST	g__Campylobacter(UID3076)	99.59	0.17
106619	03-0675	106619_03_0675	Human unspecified	2015	UT	Vietnam	50	1727473	17656	pubMLST	g__Campylobacter(UID3076)	99.53	0.3
106620	03-0682	106620_03_0682	Human unspecified	2015	UT	Vietnam	73	1795247	15581	pubMLST	g__Campylobacter(UID3076)	99.51	0.18
106621	03-0683	106621_03_0683	Human unspecified	2015	UT	Vietnam	53	1769565	20925	pubMLST	g__Campylobacter(UID3076)	99.53	0.11
106622	03-0691	106622_03_0691	Human unspecified	2015	CC-353	Vietnam	62	1753521	24373	pubMLST	g__Campylobacter(UID3076)	99.57	0.4
106625	03-0765	106625_03_0765	Human unspecified	2015	CC-354	Vietnam	35	1665611	32397	pubMLST	g__Campylobacter(UID3076)	99.57	0.11
106627	03-0789	106627_03_0789	Human unspecified	2015	UT	Vietnam	113	1781886	4626	pubMLST	g__Campylobacter(UID3076)	99.56	0.15
106628	03-0793	106628_03_0793	Human unspecified	2015	UT	Vietnam	51	1646051	66067	pubMLST	g__Campylobacter(UID3076)	99.59	0.77
106629	03-0794	106629_03_0794	Human unspecified	2016	CC-574	Vietnam	39	1626832	78779	pubMLST	g__Campylobacter(UID3076)	99.38	0.22
106630	03-0796	106630_03_0796	Human unspecified	2016	UT	Vietnam	31	1652609	46002	pubMLST	g__Campylobacter(UID3076)	99.29	0.31
106631	03-0804	106631_03_0804	Human unspecified	2016	CC-464	Vietnam	54	1789629	14720	pubMLST	g__Campylobacter(UID3076)	99.52	0.44
106632	03-0833	106632_03_0833	Human unspecified	2016	CC-353	Vietnam	94	1729140	19111	pubMLST	g__Campylobacter(UID3076)	99.59	0.95
106633	03-0881	106633_03_0881	Human unspecified	2016	CC-464	Vietnam	60	1717728	11046	pubMLST	g__Campylobacter(UID3076)	99.52	0.18
106635	03-0907	106635_03_0907	Human unspecified	2016	UT	Vietnam	56	1747984	50345	pubMLST	g__Campylobacter(UID3076)	99.53	0.15
106636	03-0935	106636_03_0935	Human unspecified	2016	CC-574	Vietnam	65	1690313	17175	pubMLST	g__Campylobacter(UID3076)	99.34	0.23
106637	03-0940	106637_03_0940	Human unspecified	2016	CC-353	Vietnam	53	1735450	30556	pubMLST	g__Campylobacter(UID3076)	99.51	0.11
106638	03-0962	106638_03_0962	Human unspecified	2016	UT	Vietnam	55	1755439	15125	pubMLST	g__Campylobacter(UID3076)	99.33	0.15
106639	03-0963	106639_03_0963	Human unspecified	2016	CC-353	Vietnam	37	1738484	92411	pubMLST	g__Campylobacter(UID3076)	99.51	0.11
106641	05VZ-146-1	106641_05VZ_146_1	Human unspecified	2014	CC-1034	Vietnam	54	1677638	15073	pubMLST	g__Campylobacter(UID3076)	99.38	0.97
106646	05VZ-58-2	106646_05VZ_58_2	Human unspecified	2014	CC-464	Vietnam	80	1785509	9334	pubMLST	g__Campylobacter(UID3076)	99.23	0.89
106647	71-G-103	106647_71_G_103	Human unspecified	2012	CC-460	Vietnam	73	1775592	45809	pubMLST	g__Campylobacter(UID3076)	99.57	0.98
106648	71-G-106	106648_71_G_106	Human unspecified	2012	CC-460	Vietnam	73	1775592	45809	pubMLST	g__Campylobacter(UID3076)	99.57	0.98
106650	71-G-88	106650_71_G_88	Human unspecified	2012	UT	Vietnam	52	1685436	21521	pubMLST	g__Campylobacter(UID3076)	99.29	0.83
106651	71-H-108	106651_71_H_108	Human unspecified	2012	CC-460	Vietnam	104	1772574	25625	pubMLST	g__Campylobacter(UID3076)	99.57	0.74
106655	71-V-40	106655_71_V_40	Human unspecified	2012	UT	Vietnam	58	1611619	86389	pubMLST	g__Campylobacter(UID3076)	99.57	0.35
106656	71-V-41	106656_71_V_41	Human unspecified	2012	CC-692	Vietnam	109	1737658	11989	pubMLST	g__Campylobacter(UID3076)	99.22	0.77
106657	71-V-420	106657_71_V_420	Human unspecified	2012	UT	Vietnam	111	1634699	12822	pubMLST	g__Campylobacter(UID3076)	99.57	0.77
106659	71-V-54	106659_71_V_54	Human unspecified	2012	CC-692	Vietnam	125	1725322	7770	pubMLST	g__Campylobacter(UID3076)	99.59	0.94
106660	71-V-61	106660_71_V_61	Human unspecified	2012	UT	Vietnam	69	1677705	76740	pubMLST	g__Campylobacter(UID3076)	99.29	0.83
106661	BCB22085	106661_BCB22085	Human unspecified	2015	UT	Vietnam	126	1778827	5156	pubMLST	g__Campylobacter(UID3076)	99.53	0.76
106662	BCB22338	106662_BCB22338	Human unspecified	2016	CC-460	Vietnam	70	1767711	19112	pubMLST	g__Campylobacter(UID3076)	99.59	0.21
106663	BCB22392	106663_BCB22392	Human unspecified	2015	CC-52	Vietnam	116	1771529	13002	pubMLST	g__Campylobacter(UID3076)	99.52	0.96
106665	BCB22593	106665_BCB22593	Human unspecified	2015	CC-52	Vietnam	57	1758461	11525	pubMLST	g__Campylobacter(UID3076)	99.57	0.69
106668	BCB22966	106668_BCB22966	Human unspecified	2015	UT	Vietnam	188	1764442	3413	pubMLST	g__Campylobacter(UID3076)	99.56	1.08
106670	BCB23024	106670_BCB23024	Human unspecified	2016	CC-353	Vietnam	46	1744124	13778	pubMLST	g__Campylobacter(UID3076)	99.57	0.72
106671	BCB23072	106671_BCB23072	Human unspecified	2015	CC-354	Vietnam	36	1669814	40435	pubMLST	g__Campylobacter(UID3076)	99.57	0.85
106672	BCB23187	106672_BCB23187	Human unspecified	2016	UT	Vietnam	63	1780472	14732	pubMLST	g__Campylobacter(UID3076)	99.53	0.97
106674	BCB23222	106674_BCB23222	Human unspecified	2015	CC-464	Vietnam	48	1790397	26475	pubMLST	g__Campylobacter(UID3076)	99.52	0.21
106675	01-0243	106675_01_0243	Human unspecified	2014	CC-464	Vietnam	108	1755750	6350	pubMLST	g__Campylobacter(UID3076)	99.52	0.26
106676	01-0256	106676_01_0256	Human unspecified	2014	CC-464	Vietnam	81	1763567	10453	pubMLST	g__Campylobacter(UID3076)	99.57	0.47
106677	71-G-418	106677_71_G_418	Other animal	2012	UT	Vietnam	86	1769468	5543	pubMLST	g__Campylobacter(UID3076)	99.53	0.79
106699	71-G-311	106699_71_G_311	Other animal	2012	CC-443	Vietnam	28	1644520	75323	pubMLST	g__Campylobacter(UID3076)	99.57	0.18
106704	74-G-350	106704_74_G_350	Other animal	2012	CC-443	Vietnam	18	1642637	90943	pubMLST	g__Campylobacter(UID3076)	99.57	0.72
106705	74-G-399	106705_74_G_399	Other animal	2012	UT	Vietnam	24	1687063	48009	pubMLST	g__Campylobacter(UID3076)	99.29	0.29
106708	71-G-30	106708_71_G_30	Other animal	2012	CC-464	Vietnam	40	1749791	14243	pubMLST	g__Campylobacter(UID3076)	99.57	0.75
106711	71-G-460	106711_71_G_460	Other animal	2012	UT	Vietnam	107	1749921	4980	pubMLST	g__Campylobacter(UID3076)	99.24	0.72
106712	71-G-467	106712_71_G_467	Other animal	2012	UT	Vietnam	66	1732775	6560	pubMLST	g__Campylobacter(UID3076)	99.48	0.11
106713	71-G-356	106713_71_G_356	Other animal	2012	UT	Vietnam	73	1766786	5157	pubMLST	g__Campylobacter(UID3076)	99.53	0.11
106714	71-G-347	106714_71_G_347	Other animal	2012	CC-460	Vietnam	36	1798276	21660	pubMLST	g__Campylobacter(UID3076)	99.57	0.11
106716	71-G-90	106716_71_G_90	Other animal	2012	UT	Vietnam	23	1673785	76513	pubMLST	g__Campylobacter(UID3076)	99.29	0.26
106717	71-G-326	106717_71_G_326	Other animal	2012	CC-574	Vietnam	40	1704882	27244	pubMLST	g__Campylobacter(UID3076)	99.57	0.69
106718	71-G-208	106718_71_G_208	Other animal	2012	UT	Vietnam	47	1737276	16586	pubMLST	g__Campylobacter(UID3076)	99.59	0.72
106719	73-G-238	106719_73_G_238	Other animal	2012	CC-460	Vietnam	34	1722657	21384	pubMLST	g__Campylobacter(UID3076)	99.57	0.11
106721	73-G-441	106721_73_G_441	Other animal	2012	UT	Vietnam	23	1669508	33232	pubMLST	g__Campylobacter(UID3076)	99.38	0.72
106723	71-G-101	106723_71_G_101	Other animal	2012	CC-460	Vietnam	63	1770791	17127	pubMLST	g__Campylobacter(UID3076)	99.57	0.75
106726	71-G-329	106726_71_G_329	Other animal	2012	CC-353	Vietnam	41	1690706	77605	pubMLST	g__Campylobacter(UID3076)	99.51	0.57
106972	5469	106972_5469	Wild bird	unknown	UT	Japan	122	1727736	4504	pubMLST	g__Campylobacter(UID3076)	99.34	0.19
106973	5470	106973_5470	Wild bird	unknown	UT	Japan	78	1740321	7227	pubMLST	g__Campylobacter(UID3076)	99.25	0.11
106974	5471	106974_5471	Wild bird	unknown	UT	Japan	77	1772775	5797	pubMLST	g__Campylobacter(UID3076)	99.05	0
106975	5472	106975_5472	Wild bird	unknown	UT	Japan	78	1747984	7482	pubMLST	g__Campylobacter(UID3076)	99.25	0.11
106976	5565	106976_5565	Wild bird	unknown	CC-179	Japan	68	1670422	6669	pubMLST	g__Campylobacter(UID3076)	99.41	0.15
106977	5566	106977_5566	Wild bird	unknown	CC-179	Japan	48	1658719	16171	pubMLST	g__Campylobacter(UID3076)	99.57	0.72
106978	5567	106978_5567	Wild bird	unknown	CC-179	Japan	69	1656947	10456	pubMLST	g__Campylobacter(UID3076)	99.49	0.15
106979	5568	106979_5568	Wild bird	unknown	CC-179	Japan	61	1655384	10492	pubMLST	g__Campylobacter(UID3076)	99.57	0.72
107221	12249	107221_12249	Wild bird	2015	UT	Japan	78	1747984	7482	pubMLST	g__Campylobacter(UID3076)	99.25	0.11
107232	12260	107232_12260	Wild bird	2015	UT	Japan	78	1740321	7227	pubMLST	g__Campylobacter(UID3076)	99.25	0.11
107246	12274	107246_12274	Wild bird	2015	UT	Japan	117	1726122	4634	pubMLST	g__Campylobacter(UID3076)	99.34	0.19
107247	12275	107247_12275	Wild bird	2015	UT	Japan	74	1771564	5797	pubMLST	g__Campylobacter(UID3076)	99.05	0
107320	12360	107320_12360	Wild bird	2015	CC-179	Japan	60	1654996	10492	pubMLST	g__Campylobacter(UID3076)	99.57	0.72
107321	12361	107321_12361	Wild bird	2015	CC-179	Japan	66	1669724	6669	pubMLST	g__Campylobacter(UID3076)	99.41	0.15
107322	12362	107322_12362	Wild bird	2015	CC-179	Japan	47	1658280	16171	pubMLST	g__Campylobacter(UID3076)	99.57	0.72
107323	12363	107323_12363	Wild bird	2015	CC-179	Japan	68	1656518	10456	pubMLST	g__Campylobacter(UID3076)	99.49	0.15
107964	7095	107964_7095	Human unspecified	2014	UT	Vietnam	236	1728910	2098	pubMLST	g__Campylobacter(UID3076)	99.41	0.28
107965	7096	107965_7096	Human unspecified	2014	UT	Vietnam	95	1734355	5752	pubMLST	g__Campylobacter(UID3076)	99.52	0.21
107966	7097	107966_7097	Human unspecified	2014	CC-52	Vietnam	142	1718550	3912	pubMLST	g__Campylobacter(UID3076)	99.46	0.16
107967	7098	107967_7098	Human unspecified	2014	CC-574	Vietnam	140	1640921	3512	pubMLST	g__Campylobacter(UID3076)	98.72	0.11
107968	7099	107968_7099	Human unspecified	2014	UT	Vietnam	135	1683916	3898	pubMLST	g__Campylobacter(UID3076)	99.52	0.43
107970	7101	107970_7101	Human unspecified	2014	CC-21	Vietnam	299	1599305	1619	pubMLST	g__Campylobacter(UID3076)	98.8	0.35
107972	7104	107972_7104	Human unspecified	2014	CC-607	Vietnam	216	1669606	1939	pubMLST	g__Campylobacter(UID3076)	99.4	0.9
107973	7105	107973_7105	Human unspecified	2014	CC-574	Vietnam	258	1663492	1710	pubMLST	g__Campylobacter(UID3076)	98.4	0.69
107974	7106	107974_7106	Human unspecified	2014	CC-464	Vietnam	45	1761889	21924	pubMLST	g__Campylobacter(UID3076)	99.23	0.18
107975	7107	107975_7107	Human unspecified	2014	CC-574	Vietnam	49	1618670	10117	pubMLST	g__Campylobacter(UID3076)	99.38	0.11
107976	7108	107976_7108	Human unspecified	2014	CC-52	Vietnam	97	1773179	3932	pubMLST	g__Campylobacter(UID3076)	99.56	0.11
107977	7109	107977_7109	Human unspecified	2014	CC-464	Vietnam	323	1607765	1390	pubMLST	g__Campylobacter(UID3076)	98.75	0.44
107979	7111	107979_7111	Human unspecified	2014	CC-52	Vietnam	100	1782089	5723	pubMLST	g__Campylobacter(UID3076)	99.56	0.11
107980	7112	107980_7112	Human unspecified	2014	CC-443	Vietnam	185	1634908	2592	pubMLST	g__Campylobacter(UID3076)	99.18	0.18
107984	7117	107984_7117	Human unspecified	2014	UT	Vietnam	28	1622198	29152	pubMLST	g__Campylobacter(UID3076)	99.38	0.11
107985	7118	107985_7118	Human unspecified	2014	UT	Vietnam	368	1659444	1249	pubMLST	g__Campylobacter(UID3076)	97.7	0.84
107986	7119	107986_7119	Human unspecified	2014	UT	Vietnam	73	1742581	6037	pubMLST	g__Campylobacter(UID3076)	99.59	0.11
107987	7120	107987_7120	Human unspecified	2014	CC-257	Vietnam	228	1649722	1869	pubMLST	g__Campylobacter(UID3076)	98.79	0.29
107988	7122	107988_7122	Human unspecified	2014	CC-607	Vietnam	314	1787879	1536	pubMLST	g__Campylobacter(UID3076)	98.48	1
107989	7123	107989_7123	Human unspecified	2014	CC-354	Vietnam	187	1642406	3038	pubMLST	g__Campylobacter(UID3076)	99.07	0.11
107990	7124	107990_7124	Human unspecified	2015	CC-353	Vietnam	416	1641560	1136	pubMLST	g__Campylobacter(UID3076)	97.03	0.26
107991	7125	107991_7125	Human unspecified	2015	UT	Vietnam	220	1657060	1824	pubMLST	g__Campylobacter(UID3076)	98.03	0.69
107992	7126	107992_7126	Human unspecified	2015	CC-443	Vietnam	157	1649573	3215	pubMLST	g__Campylobacter(UID3076)	99.21	0.15
107993	7127	107993_7127	Human unspecified	2015	UT	Vietnam	199	1699411	1852	pubMLST	g__Campylobacter(UID3076)	99.07	0.73
107995	7130	107995_7130	Human unspecified	2015	CC-45	Vietnam	249	1551303	1757	pubMLST	g__Campylobacter(UID3076)	99.34	0.53
107996	7131	107996_7131	Human unspecified	2015	CC-52	Vietnam	129	1720481	3708	pubMLST	g__Campylobacter(UID3076)	99.46	0.11
107997	7132	107997_7132	Human unspecified	2015	UT	Vietnam	231	1656814	1731	pubMLST	g__Campylobacter(UID3076)	99.34	0.16
107998	7133	107998_7133	Human unspecified	2015	CC-52	Vietnam	421	1577149	1026	pubMLST	g__Campylobacter(UID3076)	96.18	0.97
107999	7134	107999_7134	Human unspecified	2015	CC-460	Vietnam	296	1662794	1506	pubMLST	g__Campylobacter(UID3076)	98.52	0.17
108000	7135	108000_7135	Human unspecified	2015	CC-574	Vietnam	142	1717546	3278	pubMLST	g__Campylobacter(UID3076)	99.34	0.15
108001	7136	108001_7136	Human unspecified	2015	UT	Vietnam	60	1731907	9615	pubMLST	g__Campylobacter(UID3076)	99.4	0.15
108002	7137	108002_7137	Human unspecified	2015	CC-52	Vietnam	275	1660834	1460	pubMLST	g__Campylobacter(UID3076)	98.39	0.34
108004	7139	108004_7139	Human unspecified	2015	CC-460	Vietnam	253	1729925	1966	pubMLST	g__Campylobacter(UID3076)	99.12	0.11
108005	7140	108005_7140	Human unspecified	2015	UT	Vietnam	105	1782723	4173	pubMLST	g__Campylobacter(UID3076)	99.48	0.2
108007	7142	108007_7142	Human unspecified	2015	UT	Vietnam	133	1609954	3694	pubMLST	g__Campylobacter(UID3076)	99.28	0.33
108008	7143	108008_7143	Human unspecified	2015	UT	Vietnam	331	1640325	1378	pubMLST	g__Campylobacter(UID3076)	98.4	0.69
108009	7144	108009_7144	Human unspecified	2015	CC-574	Vietnam	370	1584543	1174	pubMLST	g__Campylobacter(UID3076)	97.53	1.32
108011	7147	108011_7147	Human unspecified	2015	UT	Vietnam	148	1631813	2858	pubMLST	g__Campylobacter(UID3076)	99.38	0.11
108012	7148	108012_7148	Human unspecified	2016	CC-353	Vietnam	347	1653813	1517	pubMLST	g__Campylobacter(UID3076)	98.86	1
108013	7149	108013_7149	Human unspecified	2016	UT	Vietnam	319	1661470	1293	pubMLST	g__Campylobacter(UID3076)	98.13	0.78
108014	7150	108014_7150	Human unspecified	2016	CC-574	Vietnam	193	1596931	2536	pubMLST	g__Campylobacter(UID3076)	99.06	0.44
108015	7151	108015_7151	Human unspecified	2016	UT	Vietnam	191	1642433	3342	pubMLST	g__Campylobacter(UID3076)	98.93	0.87
108016	7152	108016_7152	Human unspecified	2016	CC-574	Vietnam	183	1602485	2232	pubMLST	g__Campylobacter(UID3076)	98.62	0.82
108018	7154	108018_7154	Human unspecified	2016	UT	Vietnam	252	1676226	1565	pubMLST	g__Campylobacter(UID3076)	98.68	0.42
108020	7157	108020_7157	Human unspecified	2014	CC-353	Vietnam	416	1636344	1082	pubMLST	g__Campylobacter(UID3076)	98.47	0.37
108024	7161	108024_7161	Human unspecified	2014	CC-52	Vietnam	342	1685001	1296	pubMLST	g__Campylobacter(UID3076)	98.11	1.05
108025	7162	108025_7162	Human unspecified	2014	CC-574	Vietnam	297	1617839	1726	pubMLST	g__Campylobacter(UID3076)	98.81	0.52
108027	7164	108027_7164	Human unspecified	2014	CC-464	Vietnam	410	1586004	1060	pubMLST	g__Campylobacter(UID3076)	97.33	1.48
108028	7165	108028_7165	Human unspecified	2014	UT	Vietnam	272	1672617	1526	pubMLST	g__Campylobacter(UID3076)	99.38	0.21
108031	7169	108031_7169	Human unspecified	2014	CC-574	Vietnam	69	1612809	10305	pubMLST	g__Campylobacter(UID3076)	99.38	0.72
108035	7173	108035_7173	Human unspecified	2014	UT	Vietnam	404	1779116	1044	pubMLST	g__Campylobacter(UID3076)	98.56	4.63
108036	7176	108036_7176	Human unspecified	2015	CC-607	Vietnam	406	1702679	1037	pubMLST	g__Campylobacter(UID3076)	98.06	0.78
108037	7178	108037_7178	Human unspecified	2014	CC-464	Vietnam	181	1704650	2771	pubMLST	g__Campylobacter(UID3076)	99.28	0.62
108039	7180	108039_7180	Human unspecified	2014	CC-464	Vietnam	183	1672597	2529	pubMLST	g__Campylobacter(UID3076)	99.31	0.29
108041	7182	108041_7182	Human unspecified	2015	CC-45	Vietnam	168	1579254	3406	pubMLST	g__Campylobacter(UID3076)	98.89	1.3
108042	7184	108042_7184	Human unspecified	2015	CC-464	Vietnam	77	1738147	7583	pubMLST	g__Campylobacter(UID3076)	99.23	0.18
108043	7185	108043_7185	Human unspecified	2015	CC-21	Vietnam	260	1668370	2053	pubMLST	g__Campylobacter(UID3076)	97.73	0.76
108044	7186	108044_7186	Human unspecified	2015	UT	Vietnam	452	1651504	1043	pubMLST	g__Campylobacter(UID3076)	97.78	1.94
108045	7188	108045_7188	Human unspecified	2015	CC-574	Vietnam	92	1650471	6089	pubMLST	g__Campylobacter(UID3076)	99.09	0.2
108046	7189	108046_7189	Human unspecified	2015	CC-574	Vietnam	63	1652198	8465	pubMLST	g__Campylobacter(UID3076)	99.4	0.11
108047	7190	108047_7190	Human unspecified	2015	CC-52	Vietnam	264	1674065	1617	pubMLST	g__Campylobacter(UID3076)	98.94	1.26
108048	7191	108048_7191	Human unspecified	2015	UT	Vietnam	289	1679937	1546	pubMLST	g__Campylobacter(UID3076)	97.99	0.31
108050	7193	108050_7193	Human unspecified	2015	CC-353	Vietnam	273	1698227	1826	pubMLST	g__Campylobacter(UID3076)	98.48	0.19
108051	7194	108051_7194	Human unspecified	2015	CC-353	Vietnam	155	1692687	3622	pubMLST	g__Campylobacter(UID3076)	99.42	0.9
108053	7196	108053_7196	Human unspecified	2015	CC-354	Vietnam	241	1630317	1625	pubMLST	g__Campylobacter(UID3076)	98.13	0.45
108059	7203	108059_7203	Human unspecified	2015	CC-353	Vietnam	139	1704633	2856	pubMLST	g__Campylobacter(UID3076)	99.57	0.11
108060	7204	108060_7204	Human unspecified	2015	CC-353	Vietnam	45	1763049	14140	pubMLST	g__Campylobacter(UID3076)	99.57	0.26
108061	7205	108061_7205	Human unspecified	2015	CC-52	Vietnam	230	1690944	1936	pubMLST	g__Campylobacter(UID3076)	99.34	0.27
108062	7206	108062_7206	Human unspecified	2015	UT	Vietnam	419	1621792	1160	pubMLST	g__Campylobacter(UID3076)	95.01	1.44
108065	7210	108065_7210	Human unspecified	2015	CC-464	Vietnam	119	1671572	4565	pubMLST	g__Campylobacter(UID3076)	99.33	0.29
108066	7212	108066_7212	Human unspecified	2015	UT	Vietnam	220	1695269	2241	pubMLST	g__Campylobacter(UID3076)	99.51	0.4
108068	7214	108068_7214	Human unspecified	2015	CC-353	Vietnam	281	1740187	1752	pubMLST	g__Campylobacter(UID3076)	98.98	2.52
108069	7216	108069_7216	Human unspecified	2015	UT	Vietnam	108	1600237	4967	pubMLST	g__Campylobacter(UID3076)	99.35	0.27
108070	7217	108070_7217	Human unspecified	2015	CC-464	Vietnam	475	1596599	1022	pubMLST	g__Campylobacter(UID3076)	96.5	1.61
108071	7218	108071_7218	Human unspecified	2015	UT	Vietnam	286	1719628	1568	pubMLST	g__Campylobacter(UID3076)	99.25	0.26
108073	7220	108073_7220	Human unspecified	2015	CC-353	Vietnam	416	1707253	1143	pubMLST	g__Campylobacter(UID3076)	98.8	0.51
108074	7221	108074_7221	Human unspecified	2015	UT	Vietnam	327	1738035	1598	pubMLST	g__Campylobacter(UID3076)	98.35	2.42
108075	7222	108075_7222	Human unspecified	2015	CC-21	Vietnam	289	1672602	1678	pubMLST	g__Campylobacter(UID3076)	98.67	0.64
108077	7224	108077_7224	Human unspecified	2015	UT	Vietnam	416	1734479	1148	pubMLST	g__Campylobacter(UID3076)	97	0.31
108079	7226	108079_7226	Human unspecified	2015	CC-574	Vietnam	157	1655328	3138	pubMLST	g__Campylobacter(UID3076)	98.37	0.15
108080	7227	108080_7227	Human unspecified	2015	CC-353	Vietnam	90	1720251	5599	pubMLST	g__Campylobacter(UID3076)	99.57	0.11
108081	7229	108081_7229	Human unspecified	2015	CC-574	Vietnam	180	1681265	3175	pubMLST	g__Campylobacter(UID3076)	98.24	0.81
108082	7230	108082_7230	Human unspecified	2015	CC-21	Vietnam	231	1710046	1855	pubMLST	g__Campylobacter(UID3076)	99.17	0.23
108083	7232	108083_7232	Human unspecified	2015	UT	Vietnam	357	1659952	1179	pubMLST	g__Campylobacter(UID3076)	98.64	0.84
108084	7233	108084_7233	Human unspecified	2015	UT	Vietnam	292	1784228	1780	pubMLST	g__Campylobacter(UID3076)	98.64	1.38
108085	7235	108085_7235	Human unspecified	2015	UT	Vietnam	141	1735646	2697	pubMLST	g__Campylobacter(UID3076)	99.36	0.2
108087	7237	108087_7237	Human unspecified	2015	UT	Vietnam	112	1688642	4424	pubMLST	g__Campylobacter(UID3076)	99.1	0.11
108088	7238	108088_7238	Human unspecified	2015	UT	Vietnam	387	1690408	1093	pubMLST	g__Campylobacter(UID3076)	98.1	0.16
108089	7239	108089_7239	Human unspecified	2015	CC-353	Vietnam	30	1729637	82761	pubMLST	g__Campylobacter(UID3076)	99.59	0.11
108090	7240	108090_7240	Human unspecified	2016	UT	Vietnam	224	1653151	2063	pubMLST	g__Campylobacter(UID3076)	99.1	0.6
108091	7247	108091_7247	Human unspecified	2014	CC-354	Vietnam	225	1656217	2068	pubMLST	g__Campylobacter(UID3076)	99.48	0.92
108092	7250	108092_7250	Human unspecified	2014	CC-574	Vietnam	229	1631539	2103	pubMLST	g__Campylobacter(UID3076)	98.14	0.35
108094	7252	108094_7252	Human unspecified	2014	CC-464	Vietnam	239	1701026	2045	pubMLST	g__Campylobacter(UID3076)	99.4	0.47
108095	7253	108095_7253	Human unspecified	2014	CC-353	Vietnam	438	1581221	960	pubMLST	g__Campylobacter(UID3076)	98.13	0.69
108096	7254	108096_7254	Human unspecified	2014	CC-52	Vietnam	298	1711879	1532	pubMLST	g__Campylobacter(UID3076)	98.74	1.12
108098	7256	108098_7256	Human unspecified	2014	UT	Vietnam	220	1661043	2016	pubMLST	g__Campylobacter(UID3076)	98.75	0.91
108101	7260	108101_7260	Human unspecified	2015	UT	Vietnam	211	1745859	1972	pubMLST	g__Campylobacter(UID3076)	99.38	0.34
108102	7261	108102_7261	Human unspecified	2015	CC-353	Vietnam	92	1732333	6283	pubMLST	g__Campylobacter(UID3076)	99.28	0.15
108103	7262	108103_7262	Human unspecified	2015	UT	Vietnam	115	1774885	4124	pubMLST	g__Campylobacter(UID3076)	99.5	0.19
108106	7266	108106_7266	Human unspecified	2015	UT	Vietnam	415	1625732	1065	pubMLST	g__Campylobacter(UID3076)	97.94	1.62
108107	7267	108107_7267	Human unspecified	2015	CC-464	Vietnam	221	1650203	2011	pubMLST	g__Campylobacter(UID3076)	98.99	1.2
108108	7268	108108_7268	Human unspecified	2015	CC-21	Vietnam	357	1680673	1321	pubMLST	g__Campylobacter(UID3076)	97.74	1.76
108112	7272	108112_7272	Human unspecified	2015	UT	Vietnam	150	1704952	3106	pubMLST	g__Campylobacter(UID3076)	99.3	0.57
108113	7413	108113_7413	Human unspecified	2014	CC-464	Vietnam	76	1753315	10284	pubMLST	g__Campylobacter(UID3076)	99.57	0.18
108114	7415	108114_7415	Human unspecified	2014	UT	Vietnam	93	1767665	5936	pubMLST	g__Campylobacter(UID3076)	99.59	0.18
108115	7419	108115_7419	Human unspecified	2015	UT	Vietnam	254	1771054	2849	pubMLST	g__Campylobacter(UID3076)	99.39	0.14
108116	7420	108116_7420	Human unspecified	2015	CC-353	Vietnam	187	1743154	11547	pubMLST	g__Campylobacter(UID3076)	99.59	0.16
108117	7421	108117_7421	Human unspecified	2015	UT	Vietnam	104	1735789	17675	pubMLST	g__Campylobacter(UID3076)	99.57	0.39
108118	7422	108118_7422	Human unspecified	2016	UT	Vietnam	62	1722471	14330	pubMLST	g__Campylobacter(UID3076)	99.57	0.84
108119	7423	108119_7423	Human unspecified	2016	CC-354	Vietnam	92	1645284	6474	pubMLST	g__Campylobacter(UID3076)	99.57	0.14
108120	7424	108120_7424	Human unspecified	2014	UT	Vietnam	115	1766055	19354	pubMLST	g__Campylobacter(UID3076)	99.48	0.15
108121	7425	108121_7425	Human unspecified	2014	CC-574	Vietnam	39	1630096	78810	pubMLST	g__Campylobacter(UID3076)	99.38	0.34
108122	7426	108122_7426	Human unspecified	2014	CC-21	Vietnam	56	1760506	60317	pubMLST	g__Campylobacter(UID3076)	99.57	0.91
108124	7428	108124_7428	Human unspecified	2015	CC-574	Vietnam	52	1686300	46084	pubMLST	g__Campylobacter(UID3076)	99.34	0.15
108125	7429	108125_7429	Human unspecified	2015	UT	Vietnam	53	1671368	91681	pubMLST	g__Campylobacter(UID3076)	99.57	0.9
108126	7430	108126_7430	Human unspecified	2014	UT	Vietnam	50	1758754	15001	pubMLST	g__Campylobacter(UID3076)	99.57	0.34
108128	7434	108128_7434	Human unspecified	2015	CC-21	Vietnam	64	1732668	43564	pubMLST	g__Campylobacter(UID3076)	99.09	0.95
108129	7435	108129_7435	Human unspecified	2015	CC-574	Vietnam	73	1684779	43508	pubMLST	g__Campylobacter(UID3076)	99.38	0.18
108130	7436	108130_7436	Human unspecified	2015	UT	Vietnam	103	1731480	6698	pubMLST	g__Campylobacter(UID3076)	99.51	0.11
108131	7437	108131_7437	Human unspecified	2015	UT	Vietnam	151	1758139	3932	pubMLST	g__Campylobacter(UID3076)	99.56	0.69
108133	7439	108133_7439	Human unspecified	2015	UT	Vietnam	103	1778526	6200	pubMLST	g__Campylobacter(UID3076)	99.55	0.38
108135	7441	108135_7441	Human unspecified	2016	CC-353	Vietnam	68	1737139	10603	pubMLST	g__Campylobacter(UID3076)	99.57	0.32
108136	7442	108136_7442	Human unspecified	2016	CC-574	Vietnam	78	1729865	44255	pubMLST	g__Campylobacter(UID3076)	99.34	0.81
108137	7443	108137_7443	Human unspecified	2016	CC-353	Vietnam	57	1767684	17926	pubMLST	g__Campylobacter(UID3076)	99.57	0.51
108139	7445	108139_7445	Human unspecified	2014	CC-574	Vietnam	108	1694912	11216	pubMLST	g__Campylobacter(UID3076)	99.33	0.63
108140	7446	108140_7446	Human unspecified	2014	UT	Vietnam	163	1778029	2977	pubMLST	g__Campylobacter(UID3076)	99.56	0.87
108141	7447	108141_7447	Human unspecified	2014	CC-353	Vietnam	112	1724757	6937	pubMLST	g__Campylobacter(UID3076)	99.57	0.28
108142	7448	108142_7448	Human unspecified	2015	CC-574	Vietnam	90	1665804	9998	pubMLST	g__Campylobacter(UID3076)	99.38	0.72
108143	7449	108143_7449	Human unspecified	2015	CC-353	Vietnam	96	1762033	12304	pubMLST	g__Campylobacter(UID3076)	99.57	0.57
108145	7452	108145_7452	Human unspecified	2015	CC-21	Vietnam	211	1784838	6011	pubMLST	g__Campylobacter(UID3076)	99.57	0.89
108147	7454	108147_7454	Human unspecified	2015	CC-574	Vietnam	109	1700208	15594	pubMLST	g__Campylobacter(UID3076)	99.2	0.65
108148	7455	108148_7455	Human unspecified	2015	UT	Vietnam	130	1794195	5038	pubMLST	g__Campylobacter(UID3076)	99.48	0.69
108151	7458	108151_7458	Human unspecified	2015	CC-460	Vietnam	98	1760122	24046	pubMLST	g__Campylobacter(UID3076)	99.54	0.11
108153	7462	108153_7462	Human unspecified	2015	CC-353	Vietnam	32	1693942	25229	pubMLST	g__Campylobacter(UID3076)	99.51	0.23
108155	7464	108155_7464	Human unspecified	2015	CC-353	Vietnam	43	1739104	40925	pubMLST	g__Campylobacter(UID3076)	99.57	0.69
108157	7466	108157_7466	Human unspecified	2015	CC-464	Vietnam	60	1763998	11531	pubMLST	g__Campylobacter(UID3076)	99.52	0.78
108158	7467	108158_7467	Human unspecified	2015	CC-464	Vietnam	114	1743626	5870	pubMLST	g__Campylobacter(UID3076)	99.52	0.9
108159	7468	108159_7468	Human unspecified	2015	CC-607	Vietnam	41	1795876	15514	pubMLST	g__Campylobacter(UID3076)	99.47	0.15
108160	7469	108160_7469	Human unspecified	2015	CC-460	Vietnam	55	1756521	19111	pubMLST	g__Campylobacter(UID3076)	99.59	0.17
108164	7473	108164_7473	Human unspecified	2015	UT	Vietnam	50	1727473	17656	pubMLST	g__Campylobacter(UID3076)	99.53	0.3
108165	7474	108165_7474	Human unspecified	2015	UT	Vietnam	73	1795247	15581	pubMLST	g__Campylobacter(UID3076)	99.51	0.18
108166	7475	108166_7475	Human unspecified	2015	UT	Vietnam	53	1769565	20925	pubMLST	g__Campylobacter(UID3076)	99.53	0.11
108167	7476	108167_7476	Human unspecified	2015	CC-353	Vietnam	62	1753521	24373	pubMLST	g__Campylobacter(UID3076)	99.57	0.4
108170	7479	108170_7479	Human unspecified	2015	CC-354	Vietnam	35	1665611	32397	pubMLST	g__Campylobacter(UID3076)	99.57	0.11
108172	7481	108172_7481	Human unspecified	2015	UT	Vietnam	113	1781886	4626	pubMLST	g__Campylobacter(UID3076)	99.56	0.15
108173	7482	108173_7482	Human unspecified	2015	UT	Vietnam	51	1646051	66067	pubMLST	g__Campylobacter(UID3076)	99.59	0.77
108174	7483	108174_7483	Human unspecified	2016	CC-574	Vietnam	39	1626832	78779	pubMLST	g__Campylobacter(UID3076)	99.38	0.22
108175	7484	108175_7484	Human unspecified	2016	UT	Vietnam	31	1652609	46002	pubMLST	g__Campylobacter(UID3076)	99.29	0.31
108176	7485	108176_7485	Human unspecified	2016	CC-464	Vietnam	54	1789629	14720	pubMLST	g__Campylobacter(UID3076)	99.52	0.44
108177	7486	108177_7486	Human unspecified	2016	CC-353	Vietnam	94	1729140	19111	pubMLST	g__Campylobacter(UID3076)	99.59	0.95
108178	7487	108178_7487	Human unspecified	2016	CC-464	Vietnam	60	1717728	11046	pubMLST	g__Campylobacter(UID3076)	99.52	0.18
108180	7489	108180_7489	Human unspecified	2016	UT	Vietnam	56	1747984	50345	pubMLST	g__Campylobacter(UID3076)	99.53	0.15
108181	7490	108181_7490	Human unspecified	2016	CC-574	Vietnam	65	1690313	17175	pubMLST	g__Campylobacter(UID3076)	99.34	0.23
108182	7491	108182_7491	Human unspecified	2016	CC-353	Vietnam	53	1735450	30556	pubMLST	g__Campylobacter(UID3076)	99.51	0.11
108183	7492	108183_7492	Human unspecified	2016	UT	Vietnam	55	1755439	15125	pubMLST	g__Campylobacter(UID3076)	99.33	0.15
108184	7493	108184_7493	Human unspecified	2016	CC-353	Vietnam	37	1738484	92411	pubMLST	g__Campylobacter(UID3076)	99.51	0.11
108186	7495	108186_7495	Human unspecified	2014	CC-1034	Vietnam	54	1677638	15073	pubMLST	g__Campylobacter(UID3076)	99.38	0.97
108191	7501	108191_7501	Human unspecified	2014	CC-464	Vietnam	80	1785509	9334	pubMLST	g__Campylobacter(UID3076)	99.23	0.89
108192	7502	108192_7502	Human unspecified	2012	CC-460	Vietnam	73	1775592	45809	pubMLST	g__Campylobacter(UID3076)	99.57	0.98
108193	7503	108193_7503	Human unspecified	2012	CC-460	Vietnam	73	1775592	45809	pubMLST	g__Campylobacter(UID3076)	99.57	0.98
108195	7506	108195_7506	Human unspecified	2012	UT	Vietnam	52	1685436	21521	pubMLST	g__Campylobacter(UID3076)	99.29	0.83
108196	7507	108196_7507	Human unspecified	2012	CC-460	Vietnam	104	1772574	25625	pubMLST	g__Campylobacter(UID3076)	99.57	0.74
108200	7511	108200_7511	Human unspecified	2012	UT	Vietnam	58	1611619	86389	pubMLST	g__Campylobacter(UID3076)	99.57	0.35
108201	7512	108201_7512	Human unspecified	2012	CC-692	Vietnam	109	1737658	11989	pubMLST	g__Campylobacter(UID3076)	99.22	0.77
108202	7513	108202_7513	Human unspecified	2012	UT	Vietnam	111	1634699	12822	pubMLST	g__Campylobacter(UID3076)	99.57	0.77
108204	7515	108204_7515	Human unspecified	2012	CC-692	Vietnam	125	1725322	7770	pubMLST	g__Campylobacter(UID3076)	99.59	0.94
108205	7516	108205_7516	Human unspecified	2012	UT	Vietnam	69	1677705	76740	pubMLST	g__Campylobacter(UID3076)	99.29	0.83
108206	7517	108206_7517	Human unspecified	2015	UT	Vietnam	126	1778827	5156	pubMLST	g__Campylobacter(UID3076)	99.53	0.76
108207	7518	108207_7518	Human unspecified	2016	CC-460	Vietnam	70	1767711	19112	pubMLST	g__Campylobacter(UID3076)	99.59	0.21
108208	7519	108208_7519	Human unspecified	2015	CC-52	Vietnam	116	1771529	13002	pubMLST	g__Campylobacter(UID3076)	99.52	0.96
108210	7521	108210_7521	Human unspecified	2015	CC-52	Vietnam	57	1758461	11525	pubMLST	g__Campylobacter(UID3076)	99.57	0.69
108213	7524	108213_7524	Human unspecified	2015	UT	Vietnam	188	1764442	3413	pubMLST	g__Campylobacter(UID3076)	99.56	1.08
108215	7526	108215_7526	Human unspecified	2016	CC-353	Vietnam	46	1744124	13778	pubMLST	g__Campylobacter(UID3076)	99.57	0.72
108216	7527	108216_7527	Human unspecified	2015	CC-354	Vietnam	36	1669814	40435	pubMLST	g__Campylobacter(UID3076)	99.57	0.85
108217	7528	108217_7528	Human unspecified	2016	UT	Vietnam	63	1780472	14732	pubMLST	g__Campylobacter(UID3076)	99.53	0.97
108219	7530	108219_7530	Human unspecified	2015	CC-464	Vietnam	48	1790397	26475	pubMLST	g__Campylobacter(UID3076)	99.52	0.21
108220	7531	108220_7531	Human unspecified	2014	CC-464	Vietnam	108	1755750	6350	pubMLST	g__Campylobacter(UID3076)	99.52	0.26
108221	7532	108221_7532	Human unspecified	2014	CC-464	Vietnam	81	1763567	10453	pubMLST	g__Campylobacter(UID3076)	99.57	0.47
108222	7535	108222_7535	Other animal	2012	UT	Vietnam	86	1769468	5543	pubMLST	g__Campylobacter(UID3076)	99.53	0.79
108244	7558	108244_7558	Other animal	2012	CC-443	Vietnam	28	1644520	75323	pubMLST	g__Campylobacter(UID3076)	99.57	0.18
108249	7563	108249_7563	Other animal	2012	CC-443	Vietnam	18	1642637	90943	pubMLST	g__Campylobacter(UID3076)	99.57	0.72
108250	7564	108250_7564	Other animal	2012	UT	Vietnam	24	1687063	48009	pubMLST	g__Campylobacter(UID3076)	99.29	0.29
108253	7567	108253_7567	Other animal	2012	CC-464	Vietnam	40	1749791	14243	pubMLST	g__Campylobacter(UID3076)	99.57	0.75
108256	7571	108256_7571	Other animal	2012	UT	Vietnam	107	1749921	4980	pubMLST	g__Campylobacter(UID3076)	99.24	0.72
108257	7572	108257_7572	Other animal	2012	UT	Vietnam	66	1732775	6560	pubMLST	g__Campylobacter(UID3076)	99.48	0.11
108258	7573	108258_7573	Other animal	2012	UT	Vietnam	73	1766786	5157	pubMLST	g__Campylobacter(UID3076)	99.53	0.11
108259	7574	108259_7574	Other animal	2012	CC-460	Vietnam	36	1798276	21660	pubMLST	g__Campylobacter(UID3076)	99.57	0.11
108261	7576	108261_7576	Other animal	2012	UT	Vietnam	23	1673785	76513	pubMLST	g__Campylobacter(UID3076)	99.29	0.26
108262	7577	108262_7577	Other animal	2012	CC-574	Vietnam	40	1704882	27244	pubMLST	g__Campylobacter(UID3076)	99.57	0.69
108263	7578	108263_7578	Other animal	2012	UT	Vietnam	47	1737276	16586	pubMLST	g__Campylobacter(UID3076)	99.59	0.72
108264	7579	108264_7579	Other animal	2012	CC-460	Vietnam	34	1722657	21384	pubMLST	g__Campylobacter(UID3076)	99.57	0.11
108266	7582	108266_7582	Other animal	2012	UT	Vietnam	23	1669508	33232	pubMLST	g__Campylobacter(UID3076)	99.38	0.72
108268	7584	108268_7584	Other animal	2012	CC-460	Vietnam	63	1770791	17127	pubMLST	g__Campylobacter(UID3076)	99.57	0.75
108271	7587	108271_7587	Other animal	2012	CC-353	Vietnam	41	1690706	77605	pubMLST	g__Campylobacter(UID3076)	99.51	0.57
108384	12146	108384_12146	Human unspecified	2015	UT	India	21	1662544	34871	pubMLST	g__Campylobacter(UID3076)	99.22	0.14
108385	12147	108385_12147	Human unspecified	2016	UT	India	118	1727036	5217	pubMLST	g__Campylobacter(UID3076)	99.44	3.77
108386	12148	108386_12148	Human unspecified	2015	UT	India	36	1661968	12576	pubMLST	g__Campylobacter(UID3076)	99.38	0.22
108387	12149	108387_12149	Human unspecified	2016	CC-21	India	44	1670827	15299	pubMLST	g__Campylobacter(UID3076)	99.85	0.25
108388	12150	108388_12150	Human unspecified	2014	UT	India	32	1665754	20410	pubMLST	g__Campylobacter(UID3076)	99.57	0.25
108389	12152	108389_12152	Chicken	2014	UT	India	55	1676601	12576	pubMLST	g__Campylobacter(UID3076)	99.53	0.68
108395	12158	108395_12158	Chicken	2014	UT	India	66	1680231	7913	pubMLST	g__Campylobacter(UID3076)	98.9	1.6
108405	12168	108405_12168	Chicken	2014	UT	India	13	1664186	89773	pubMLST	g__Campylobacter(UID3076)	99.38	0.11
108406	12170	108406_12170	Chicken	2014	UT	India	90	1725853	5996	pubMLST	g__Campylobacter(UID3076)	99.5	3.81
108407	12171	108407_12171	Chicken	2014	CC-21	India	56	1671002	7864	pubMLST	g__Campylobacter(UID3076)	99.69	0.91
108408	12172	108408_12172	Chicken	2014	UT	India	112	1778381	4542	pubMLST	g__Campylobacter(UID3076)	99.5	8.75	delect
108413	12177	108413_12177	Goat and Sheep	2014	UT	India	29	1605648	20445	pubMLST	g__Campylobacter(UID3076)	99.85	0.17
108414	12178	108414_12178	Goat and Sheep	2014	UT	India	19	1706369	36495	pubMLST	g__Campylobacter(UID3076)	99.85	0.36
108416	12181	108416_12181	Goat and Sheep	2014	CC-21	India	61	1624314	9457	pubMLST	g__Campylobacter(UID3076)	99.57	1.79
108666	KRCAMP15-1123	108666_KRCAMP15_1123	Human gastroenteritis	2015	CC-21	South Korea	27	1669623	77688	pubMLST	g__Campylobacter(UID3076)	99.53	0.11
108891	YZU2588	108891_YZU2588	Cattle	2019	CC-464	China mainland	50	1747924	15066	pubMLST	g__Campylobacter(UID3076)	99.52	0.18
108892	YZU2592	108892_YZU2592	Cattle	2019	UT	China mainland	21	1742371	92530	pubMLST	g__Campylobacter(UID3076)	99.47	0.11
110193	B142	110193_B142	Chicken	2009	CC-353	Bangladesh	21	1683628	21865	pubMLST	g__Campylobacter(UID3076)	89.14	0.11	delect
110203	B2108022	110203_B2108022	Human unspecified	2021	CC658	China mainland	24	1641711	29079	pubMLST	g__Campylobacter(UID3076)	99.88	1.26
110204	B2108027	110204_B2108027	Unknown source	2021	UT	China mainland	34	1714629	29220	pubMLST	g__Campylobacter(UID3076)	99.57	0.11
110487	AD18	110487_AD18	Duck	2016	CC-22	China mainland	98	1673256	21403	pubMLST	g__Campylobacter(UID3076)	99.85	0.42
110488	ADO33	110488_ADO33	Dog	2016	CC-22	China mainland	127	1642005	21399	pubMLST	g__Campylobacter(UID3076)	99.85	0.32
110547	BD21	110547_BD21	Duck	2017	UT	China mainland	165	1642416	76214	pubMLST	g__Campylobacter(UID3076)	99.38	0.33
110602	1413	110602_1413	Chicken	2019	CC-464	Japan	63	1713144	8726	pubMLST	g__Campylobacter(UID3076)	98.56	0.47
110603	1415	110603_1415	Chicken	2019	CC-443	Japan	34	1651433	17230	pubMLST	g__Campylobacter(UID3076)	99.47	0.11
110604	1420	110604_1420	Chicken	2019	CC-443	Japan	38	1649739	19606	pubMLST	g__Campylobacter(UID3076)	99.36	0.11
110605	1424	110605_1424	Chicken	2019	CC-464	Japan	34	1620698	19025	pubMLST	g__Campylobacter(UID3076)	99.53	0.18
110606	1429	110606_1429	Chicken	2019	CC-21	Japan	58	1756726	10436	pubMLST	g__Campylobacter(UID3076)	99.2	0.15
110607	1431	110607_1431	Chicken	2019	UT	Japan	61	1783335	7137	pubMLST	g__Campylobacter(UID3076)	99.4	0.26
110608	1451	110608_1451	Chicken	2019	CC-354	Japan	49	1641941	8834	pubMLST	g__Campylobacter(UID3076)	98.96	0.16
110610	1461	110610_1461	Chicken	2019	UT	Japan	67	1782194	8225	pubMLST	g__Campylobacter(UID3076)	99.06	0.25
110611	1462	110611_1462	Chicken	2019	CC-354	Japan	35	1597635	28214	pubMLST	g__Campylobacter(UID3076)	99.47	0.11
110612	1465	110612_1465	Chicken	2019	UT	Japan	55	1728697	10999	pubMLST	g__Campylobacter(UID3076)	99.43	0.2
110613	1468	110613_1468	Chicken	2019	CC-464	Japan	46	1614829	13366	pubMLST	g__Campylobacter(UID3076)	99.04	0.11
110614	1470	110614_1470	Chicken	2019	CC-22	Japan	31	1609474	19579	pubMLST	g__Campylobacter(UID3076)	99.85	0.23
110615	1485	110615_1485	Chicken	2019	CC-45	Japan	44	1594467	10986	pubMLST	g__Campylobacter(UID3076)	99.75	0.32
110616	1490	110616_1490	Chicken	2019	CC-22	Japan	37	1611424	19536	pubMLST	g__Campylobacter(UID3076)	99.71	0.23
110617	1494	110617_1494	Chicken	2019	CC-22	Japan	32	1645629	19735	pubMLST	g__Campylobacter(UID3076)	99.44	0.23
110618	1497	110618_1497	Chicken	2019	UT	Japan	50	1642376	7048	pubMLST	g__Campylobacter(UID3076)	99.08	0.16
110619	1500	110619_1500	Chicken	2019	CC-353	Japan	58	1600512	7147	pubMLST	g__Campylobacter(UID3076)	99.57	0.41
110620	1501	110620_1501	Chicken	2019	CC-353	Japan	23	1604718	31643	pubMLST	g__Campylobacter(UID3076)	98.66	0.25
110621	1505	110621_1505	Chicken	2019	CC-460	Japan	56	1710131	10128	pubMLST	g__Campylobacter(UID3076)	98.46	0.11
110622	1512	110622_1512	Chicken	2019	CC-464	Japan	34	1612871	19385	pubMLST	g__Campylobacter(UID3076)	99.45	0.25
110623	1515	110623_1515	Chicken	2019	UT	Japan	48	1696731	9338	pubMLST	g__Campylobacter(UID3076)	99.17	0.2
110624	1517	110624_1517	Chicken	2019	CC-21	Japan	48	1657207	16765	pubMLST	g__Campylobacter(UID3076)	99.3	0.59
110625	1518	110625_1518	Chicken	2019	CC-21	Japan	52	1661378	10748	pubMLST	g__Campylobacter(UID3076)	99.5	0.35
110626	1524	110626_1524	Chicken	2019	CC-21	Japan	52	1655213	14321	pubMLST	g__Campylobacter(UID3076)	99.5	0.59
110627	1525	110627_1525	Chicken	2020	CC-21	Japan	45	1660531	12336	pubMLST	g__Campylobacter(UID3076)	99.35	0.31
110628	1534	110628_1534	Chicken	2020	CC-21	Japan	41	1658862	16804	pubMLST	g__Campylobacter(UID3076)	99.3	0.35
110629	1535	110629_1535	Chicken	2020	CC-443	Japan	36	1594033	20567	pubMLST	g__Campylobacter(UID3076)	97.73	0.4
110630	1536	110630_1536	Chicken	2020	CC-443	Japan	36	1658197	19093	pubMLST	g__Campylobacter(UID3076)	99.45	0.4
110631	1537	110631_1537	Chicken	2020	CC-45	Japan	58	1793535	7366	pubMLST	g__Campylobacter(UID3076)	99.31	0.21
110632	1542	110632_1542	Chicken	2020	UT	Japan	35	1628772	20326	pubMLST	g__Campylobacter(UID3076)	99.15	0.11
110633	1547	110633_1547	Chicken	2020	UT	Japan	55	1627942	9424	pubMLST	g__Campylobacter(UID3076)	99.42	0.69
110634	1553	110634_1553	Chicken	2020	CC-464	Japan	34	1619281	13172	pubMLST	g__Campylobacter(UID3076)	99.53	0.15
110635	1563	110635_1563	Chicken	2020	CC-464	Japan	38	1628484	20328	pubMLST	g__Campylobacter(UID3076)	98.97	0.16
110636	1564	110636_1564	Chicken	2020	CC-354	Japan	51	1647290	9043	pubMLST	g__Campylobacter(UID3076)	99.17	0.44
110637	1569	110637_1569	Chicken	2020	CC-354	Japan	52	1687990	7526	pubMLST	g__Campylobacter(UID3076)	99.57	0.16
110638	1738	110638_1738	Chicken	2020	CC-21	Japan	46	1658483	15020	pubMLST	g__Campylobacter(UID3076)	99.39	0.77
110639	1744	110639_1744	Chicken	2020	CC-21	Japan	46	1657088	12324	pubMLST	g__Campylobacter(UID3076)	99.02	0.5
110640	1749	110640_1749	Chicken	2020	CC-45	Japan	43	1646272	14945	pubMLST	g__Campylobacter(UID3076)	99.44	0.21
110641	1752	110641_1752	Chicken	2020	CC-21	Japan	45	1658757	12842	pubMLST	g__Campylobacter(UID3076)	99.45	0.42
110642	1753	110642_1753	Chicken	2020	CC-21	Japan	38	1654176	18375	pubMLST	g__Campylobacter(UID3076)	99.53	0.68
110643	1758	110643_1758	Chicken	2020	CC-21	Japan	41	1653043	13855	pubMLST	g__Campylobacter(UID3076)	99.2	1.25
110644	1763	110644_1763	Chicken	2020	UT	Japan	92	1722579	5759	pubMLST	g__Campylobacter(UID3076)	99.39	1.12
110645	1768	110645_1768	Chicken	2020	UT	Japan	88	1588889	7689	pubMLST	g__Campylobacter(UID3076)	93.36	0.49	delect
110646	1773	110646_1773	Chicken	2020	CC-21	Japan	54	1785466	10178	pubMLST	g__Campylobacter(UID3076)	99.15	0.34
110647	1776	110647_1776	Chicken	2020	CC-48	Japan	41	1631925	15104	pubMLST	g__Campylobacter(UID3076)	99.36	0.16
110648	1778	110648_1778	Chicken	2020	CC-206	Japan	38	1634997	17580	pubMLST	g__Campylobacter(UID3076)	99.17	0.15
110649	1780	110649_1780	Chicken	2020	CC-353	Japan	42	1616171	11627	pubMLST	g__Campylobacter(UID3076)	99.11	0.11
110650	1782	110650_1782	Chicken	2020	UT	Japan	71	1758868	9910	pubMLST	g__Campylobacter(UID3076)	99.08	0.27
110651	1786	110651_1786	Chicken	2020	CC-21	Japan	52	1614082	12696	pubMLST	g__Campylobacter(UID3076)	98.84	0.23
110652	1787	110652_1787	Chicken	2020	CC-21	Japan	41	1612617	11846	pubMLST	g__Campylobacter(UID3076)	99.1	0.11
110653	1793	110653_1793	Chicken	2020	CC-21	Japan	39	1655938	19206	pubMLST	g__Campylobacter(UID3076)	98.99	0.44
110654	2002	110654_2002	Chicken	2020	CC-45	Japan	40	1627251	19735	pubMLST	g__Campylobacter(UID3076)	99.24	0.25
110655	2005	110655_2005	Chicken	2020	CC-21	Japan	46	1651489	13588	pubMLST	g__Campylobacter(UID3076)	99.38	0.43
110656	2010	110656_2010	Chicken	2020	CC-21	Japan	37	1649662	20054	pubMLST	g__Campylobacter(UID3076)	99.05	0.39
110657	2030	110657_2030	Chicken	2020	CC-21	Japan	50	1668869	11428	pubMLST	g__Campylobacter(UID3076)	99.19	0.27
110658	2038	110658_2038	Chicken	2020	CC-21	Japan	47	1676991	12482	pubMLST	g__Campylobacter(UID3076)	99.38	0.63
110659	2040	110659_2040	Chicken	2020	CC-21	Japan	52	1672207	10903	pubMLST	g__Campylobacter(UID3076)	99.23	0.56
110660	2055	110660_2055	Chicken	2020	CC-443	Japan	30	1611236	26241	pubMLST	g__Campylobacter(UID3076)	99.18	0.11
110661	2071	110661_2071	Chicken	2020	UT	Japan	92	1797776	6242	pubMLST	g__Campylobacter(UID3076)	97.67	0.77
110662	2081	110662_2081	Chicken	2020	UT	Japan	60	1730901	10909	pubMLST	g__Campylobacter(UID3076)	96.49	0.11
110663	2088	110663_2088	Chicken	2020	CC-464	Japan	65	1609021	7927	pubMLST	g__Campylobacter(UID3076)	99.42	0.19
110664	2094	110664_2094	Chicken	2020	CC-464	Japan	40	1684137	10665	pubMLST	g__Campylobacter(UID3076)	99.31	0.4
110735	1782-2	110735_1782_2	Chicken	2020	CC-45	Japan	86	1763533	6131	pubMLST	g__Campylobacter(UID3076)	99.35	0.35
110793	YZU1612	110793_YZU1612	Monkey	2017	CC-362	China mainland	38	1731357	29217	pubMLST	g__Campylobacter(UID3076)	99.69	0.24
110800	2782	110800_2782	Chicken	2019	CC-464	Japan	86	1614641	6448	pubMLST	g__Campylobacter(UID3076)	98.69	0.29
110801	2783	110801_2783	Chicken	2019	CC-354	Japan	54	1646647	9525	pubMLST	g__Campylobacter(UID3076)	98.47	0.26
110802	0918-5	110802_0918_5	Chicken	2019	CC-443	Japan	29	1653634	27150	pubMLST	g__Campylobacter(UID3076)	99.49	0.11
110803	2785	110803_2785	Chicken	2019	UT	Japan	51	1614492	9339	pubMLST	g__Campylobacter(UID3076)	97.77	0.11
110805	2790	110805_2790	Chicken	2020	CC-354	Japan	59	1659263	10548	pubMLST	g__Campylobacter(UID3076)	98.47	0.11
110806	2791	110806_2791	Chicken	2020	CC-354	Japan	49	1655335	8176	pubMLST	g__Campylobacter(UID3076)	97.89	0.26
110807	2792	110807_2792	Chicken	2020	CC-354	Japan	60	1660549	11055	pubMLST	g__Campylobacter(UID3076)	98.84	0.19
110808	2795	110808_2795	Chicken	2020	CC-354	Japan	40	1658011	21428	pubMLST	g__Campylobacter(UID3076)	98.53	0.23
110809	2817	110809_2817	Chicken	2020	UT	Japan	69	1650893	6677	pubMLST	g__Campylobacter(UID3076)	98.25	0.54
110810	2818	110810_2818	Chicken	2020	UT	Japan	55	1671876	8826	pubMLST	g__Campylobacter(UID3076)	99.22	0.15
110811	2819	110811_2819	Chicken	2020	UT	Japan	59	1668931	8951	pubMLST	g__Campylobacter(UID3076)	99.31	0.21
110812	2820	110812_2820	Chicken	2020	UT	Japan	68	1674067	6338	pubMLST	g__Campylobacter(UID3076)	99.42	0.27
110813	2821	110813_2821	Chicken	2020	UT	Japan	44	1665149	11876	pubMLST	g__Campylobacter(UID3076)	99.62	0.27
110814	2822	110814_2822	Chicken	2020	UT	Japan	60	1646882	6775	pubMLST	g__Campylobacter(UID3076)	98.21	0.73
110815	K16	110815_K16	Chicken	2019	CC-48	Japan	55	1701033	9526	pubMLST	g__Campylobacter(UID3076)	99.15	0.16
110816	K39	110816_K39	Chicken	2019	CC-354	Japan	30	1660213	19646	pubMLST	g__Campylobacter(UID3076)	98.55	0.16
110817	K40	110817_K40	Chicken	2019	UT	Japan	64	1624581	7103	pubMLST	g__Campylobacter(UID3076)	98.55	0.42
110818	K46	110818_K46	Chicken	2019	CC-45	Japan	55	1594908	6843	pubMLST	g__Campylobacter(UID3076)	99.27	0.27
110819	K47	110819_K47	Chicken	2019	UT	Japan	38	1703177	17272	pubMLST	g__Campylobacter(UID3076)	98.82	0.26
110820	K49	110820_K49	Chicken	2019	CC-607	Japan	68	1759868	7743	pubMLST	g__Campylobacter(UID3076)	98.49	0.15
110821	K51	110821_K51	Chicken	2020	CC-21	Japan	35	1656757	29002	pubMLST	g__Campylobacter(UID3076)	99.34	0.39
110822	K58	110822_K58	Chicken	2020	CC-354	Japan	38	1672164	11162	pubMLST	g__Campylobacter(UID3076)	99.54	0.15
110823	K63	110823_K63	Chicken	2020	CC-354	Japan	61	1746116	7857	pubMLST	g__Campylobacter(UID3076)	98.74	0.11
110824	K67	110824_K67	Chicken	2020	UT	Japan	51	1768454	14245	pubMLST	g__Campylobacter(UID3076)	99.5	0.11
110825	K76	110825_K76	Chicken	2020	CC-354	Japan	64	1695000	5819	pubMLST	g__Campylobacter(UID3076)	99.08	0.86
110870	K42	110870_K42	Chicken	2019	CC-354	Japan	56	1731480	4424	pubMLST	g__Campylobacter(UID3076)	99.38	3.08
110871	K52	110871_K52	Chicken	2019	CC-464	Japan	41	1643146	13012	pubMLST	g__Campylobacter(UID3076)	98.52	0.11
110873	K80	110873_K80	Chicken	2019	CC-21	Japan	48	1735537	12411	pubMLST	g__Campylobacter(UID3076)	99.4	0.15
110884	BD-39	110884_BD_39	Guillain-Barre ́ Syndrom	2006	CC-22	Bangladesh	35	1599909	21403	pubMLST	g__Campylobacter(UID3076)	99.85	0.15
110885	BD-67	110885_BD_67	Guillain-Barre ́ Syndrom	2007	CC-403	Bangladesh	62	1778638	12006	pubMLST	g__Campylobacter(UID3076)	99.38	0.11
110886	BD-75	110886_BD_75	Guillain-Barre ́ Syndrom	2007	CC-362	Bangladesh	18	1651474	38369	pubMLST	g__Campylobacter(UID3076)	99.85	0.29
110887	Z191005RS	110887_Z191005RS	Guillain-Barre ́ Syndrom	2019	CC-21	Bangladesh	55	1628993	79950	pubMLST	g__Campylobacter(UID3076)	99.57	0.23
110888	Z191005SS	110888_Z191005SS	Guillain-Barre ́ Syndrom	2019	CC-21	Bangladesh	55	1631208	79950	pubMLST	g__Campylobacter(UID3076)	99.57	0.15
110889	Z201020RS	110889_Z201020RS	Guillain-Barre ́ Syndrom	2020	UT	Bangladesh	60	1622648	56302	pubMLST	g__Campylobacter(UID3076)	99.69	0.27
110890	Z201020SS	110890_Z201020SS	Guillain-Barre ́ Syndrom	2020	UT	Bangladesh	35	1616053	56437	pubMLST	g__Campylobacter(UID3076)	99.69	0.23
110891	M155	110891_M155	Monkey	2017	CC-257	China mainland	266	1753634	83889	pubMLST	g__Campylobacter(UID3076)	99.57	0.71
110892	YZU1599	110892_YZU1599	Monkey	2017	CC-403	China mainland	73	1850713	10855	pubMLST	g__Campylobacter(UID3076)	99.57	0.11
110893	YZU1600	110893_YZU1600	Monkey	2017	CC-45	China mainland	20	1639692	56304	pubMLST	g__Campylobacter(UID3076)	99.85	0.15
110894	YZU1602	110894_YZU1602	Monkey	2017	CC-403	China mainland	84	1859290	7891	pubMLST	g__Campylobacter(UID3076)	99.57	0.11
110895	YZU1605	110895_YZU1605	Monkey	2017	UT	China mainland	70	1854361	13355	pubMLST	g__Campylobacter(UID3076)	99.28	0.11
110896	YZU1606	110896_YZU1606	Monkey	2017	CC-403	China mainland	70	1854361	13355	pubMLST	g__Campylobacter(UID3076)	99.28	0.11
110897	YZU1607	110897_YZU1607	Monkey	2017	CC-45	China mainland	15	1611680	92258	pubMLST	g__Campylobacter(UID3076)	99.85	0.18
110898	YZU1609	110898_YZU1609	Monkey	2017	CC-403	China mainland	73	1854473	10042	pubMLST	g__Campylobacter(UID3076)	99.28	0.11
110899	YZU1611	110899_YZU1611	Monkey	2017	CC-403	China mainland	64	1849391	10682	pubMLST	g__Campylobacter(UID3076)	99.57	0.11
110900	YZU1613	110900_YZU1613	Monkey	2017	CC-403	China mainland	83	1850370	10627	pubMLST	g__Campylobacter(UID3076)	99.57	0.11
110901	YZU1614	110901_YZU1614	Monkey	2017	UT	China mainland	65	1788854	11694	pubMLST	g__Campylobacter(UID3076)	99.8	3.78
110902	YZU1615	110902_YZU1615	Monkey	2017	CC-403	China mainland	77	1883403	12742	pubMLST	g__Campylobacter(UID3076)	99.57	0.14
110903	YZU1617	110903_YZU1617	Monkey	2017	CC-45	China mainland	20	1639696	56304	pubMLST	g__Campylobacter(UID3076)	99.85	0.15
110904	YZU1618	110904_YZU1618	Monkey	2017	CC-692	China mainland	31	1637553	76820	pubMLST	g__Campylobacter(UID3076)	99.51	0.15
110905	YZU1623	110905_YZU1623	Monkey	2017	CC-45	China mainland	36	1656671	56282	pubMLST	g__Campylobacter(UID3076)	99.85	1.07
110906	YZU1624	110906_YZU1624	Monkey	2017	CC-403	China mainland	75	1850178	10628	pubMLST	g__Campylobacter(UID3076)	99.57	0.11
110907	YZU1625	110907_YZU1625	Monkey	2017	CC-403	China mainland	49	1811954	15921	pubMLST	g__Campylobacter(UID3076)	99.52	0.11
110908	YZU1626	110908_YZU1626	Monkey	2017	CC-403	China mainland	47	1811801	20328	pubMLST	g__Campylobacter(UID3076)	99.52	0.11
110909	YZU1628	110909_YZU1628	Monkey	2017	UT	China mainland	23	1673969	79793	pubMLST	g__Campylobacter(UID3076)	99.38	0.19
110910	YZU1629	110910_YZU1629	Monkey	2017	UT	China mainland	23	1673996	79793	pubMLST	g__Campylobacter(UID3076)	99.38	0.19
110911	YZU1630	110911_YZU1630	Monkey	2017	CC-42	China mainland	24	1714294	34185	pubMLST	g__Campylobacter(UID3076)	99.85	0.15
110912	YZU1631	110912_YZU1631	Monkey	2017	CC-45	China mainland	30	1622097	56282	pubMLST	g__Campylobacter(UID3076)	99.85	0.76
110913	YZU1632	110913_YZU1632	Monkey	2017	CC-45	China mainland	15	1611679	92258	pubMLST	g__Campylobacter(UID3076)	99.85	0.18
110914	YZU1638	110914_YZU1638	Monkey	2017	CC-403	China mainland	74	1853331	12742	pubMLST	g__Campylobacter(UID3076)	99.57	0.11
110915	YZU1639	110915_YZU1639	Monkey	2017	CC-45	China mainland	12	1611968	92258	pubMLST	g__Campylobacter(UID3076)	99.85	0.18
110916	YZU1641	110916_YZU1641	Monkey	2017	CC-22	China mainland	22	1653145	45922	pubMLST	g__Campylobacter(UID3076)	99.85	0.23
110917	YZU1643	110917_YZU1643	Monkey	2017	CC-22	China mainland	17	1653163	45922	pubMLST	g__Campylobacter(UID3076)	99.85	0.23
110918	YZU1649	110918_YZU1649	Monkey	2017	CC-403	China mainland	54	1786458	12586	pubMLST	g__Campylobacter(UID3076)	99.57	0.11
110919	YZU1650	110919_YZU1650	Monkey	2017	CC-403	China mainland	52	1786369	12587	pubMLST	g__Campylobacter(UID3076)	99.57	0.11
110920	YZU1652	110920_YZU1652	Monkey	2017	CC-257	China mainland	11	1686835	83889	pubMLST	g__Campylobacter(UID3076)	99.57	0.26
110921	YZU1655	110921_YZU1655	Monkey	2017	CC-45	China mainland	20	1697471	47530	pubMLST	g__Campylobacter(UID3076)	99.34	0.18
110922	YZU1656	110922_YZU1656	Monkey	2017	CC-45	China mainland	20	1697384	47443	pubMLST	g__Campylobacter(UID3076)	99.34	0.18
110923	YZU1621	110923_YZU1621	Monkey	2017	CC-21	China mainland	28	1673365	78012	pubMLST	g__Campylobacter(UID3076)	99.57	0.15
110924	BJ-CJGB96114	110924_BJ_CJGB96114	Guillain-Barre ́ Syndrom	1996	CC22	China mainland	11	1613328	212221	pubMLST	g__Campylobacter(UID3076)	99.85	0.23
110925	BJ-CJGB96G25	110925_BJ_CJGB96G25	Guillain-Barre ́ Syndrom	1996	CC22	China mainland	9	1618368	292072	pubMLST	g__Campylobacter(UID3076)	99.85	0.23
110926	HB-CJGB-LXC	110926_HB_CJGB_LXC	Guillain-Barre ́ Syndrom	1996	CC22	China mainland	9	1610259	211911	pubMLST	g__Campylobacter(UID3076)	99.85	0.23
110927	BJ-CJGB95377	110927_BJ_CJGB95377	Guillain-Barre ́ Syndrom	1995	CC22	China mainland	11	1613698	151178	pubMLST	g__Campylobacter(UID3076)	99.85	0.23
110928	HB-CJGB-QYT	110928_HB_CJGB_QYT	Guillain-Barre ́ Syndrom	unknown	CC21	China mainland	11	1687671	297463	pubMLST	g__Campylobacter(UID3076)	99.57	0.23
110929	BJ-CJGB96299	110929_BJ_CJGB96299	Guillain-Barre ́ Syndrom	1996	CC21	China mainland	12	1687178	297407	pubMLST	g__Campylobacter(UID3076)	99.38	0.23
110930	HB-CJGB-XWM	110930_HB_CJGB_XWM	Guillain-Barre ́ Syndrom	unknown	CC354	China mainland	8	1671886	289886	pubMLST	g__Campylobacter(UID3076)	99.49	0.11
110941	255	110941_255	Human gastroenteritis	unknown	UT	Pakistan	23	1634767	20882	pubMLST	g__Campylobacter(UID3076)	99.34	0.11
110942	10227	110942_10227	Human gastroenteritis	unknown	CC-460	Vietnam	24	1717689	21482	pubMLST	g__Campylobacter(UID3076)	99.52	0.11
110943	30286	110943_30286	Human gastroenteritis	unknown	CC-574	Vietnam	18	1645076	23867	pubMLST	g__Campylobacter(UID3076)	99.38	0.15
110956	BJ-CJD120	110956_BJ_CJD120	Human gastroenteritis	2003	CC353	China mainland	31	1737582	49908	pubMLST	g__Campylobacter(UID3076)	99.59	0.15
110957	BJ-CJD39	110957_BJ_CJD39	Human gastroenteritis	2003	CC354	China mainland	18	1655686	92569	pubMLST	g__Campylobacter(UID3076)	99.53	0.11
110958	BJ-CJD70	110958_BJ_CJD70	Human gastroenteritis	2003	UT	China mainland	22	1608881	28597	pubMLST	g__Campylobacter(UID3076)	99.85	0.18
110959	CAM19-008	110959_CAM19_008	Human gastroenteritis	2018	CC354	China mainland	21	1656478	51267	pubMLST	g__Campylobacter(UID3076)	99.09	0.11
110960	CAM19-028	110960_CAM19_028	Human gastroenteritis	2018	CC354	China mainland	12	1651306	91681	pubMLST	g__Campylobacter(UID3076)	99.09	0.11
110961	CAM19-037	110961_CAM19_037	Human gastroenteritis	2018	CC354	China mainland	19	1648732	91787	pubMLST	g__Campylobacter(UID3076)	99.28	0.11
110962	CAM970	110962_CAM970	Human gastroenteritis	2016	CC-464	Japan	61	1690901	6024	pubMLST	g__Campylobacter(UID3076)	99.49	0.18
110966	Cj1	110966_Cj1	Human gastroenteritis	unknown	CC-460	Thailand	44	1753628	23855	pubMLST	g__Campylobacter(UID3076)	99.38	0.15
110967	Cj2	110967_Cj2	Human gastroenteritis	unknown	CC-48	Thailand	31	1680887	43063	pubMLST	g__Campylobacter(UID3076)	99.44	0.16
110968	Cj3	110968_Cj3	Human gastroenteritis	unknown	CC-574	Thailand	37	1734165	41929	pubMLST	g__Campylobacter(UID3076)	99.38	0.15
110969	Cj5	110969_Cj5	Human gastroenteritis	unknown	CC-464	Thailand	24	1632801	17637	pubMLST	g__Campylobacter(UID3076)	99.52	0.15
110973	FORC_046	110973_FORC_046	Human gastroenteritis	2016	CC-22	South Korea	3	1709747	1629704	pubMLST	g__Campylobacter(UID3076)	99.85	0.23
110974	ICDCCJ07002	110974_ICDCCJ07002	Human gastroenteritis	2007	CC362	China mainland	7	1698407	319922	pubMLST	g__Campylobacter(UID3076)	99.69	0.29
110977	NC05-27	110977_NC05_27	Human gastroenteritis	2005	UT	Japan	40	1778508	17523	pubMLST	g__Campylobacter(UID3076)	99.48	0.29
110983	500461	110983_500461	Human gastroenteritis	unknown	UT	India	47	1757345	42462	pubMLST	g__Campylobacter(UID3076)	99.85	0.19
110986	500708	110986_500708	Human gastroenteritis	unknown	CC-353	India	25	1766601	50222	pubMLST	g__Campylobacter(UID3076)	99.59	0.15
110987	500710	110987_500710	Human gastroenteritis	unknown	UT	India	18	1690895	50769	pubMLST	g__Campylobacter(UID3076)	99.38	0.11
110988	504764	110988_504764	Human gastroenteritis	unknown	CC-464	India	42	1782268	11429	pubMLST	g__Campylobacter(UID3076)	99.52	0.18
110989	510942	110989_510942	Human gastroenteritis	unknown	UT	India	33	1738188	17575	pubMLST	g__Campylobacter(UID3076)	99.59	0.11
110990	700490	110990_700490	Human gastroenteritis	unknown	UT	Pakistan	34	1727095	36374	pubMLST	g__Campylobacter(UID3076)	99.85	0.29
110991	703549	110991_703549	Human gastroenteritis	unknown	CC-362	Pakistan	20	1613952	56339	pubMLST	g__Campylobacter(UID3076)	99.85	0.29
110994	600034	110994_600034	Human gastroenteritis	unknown	CC-257	Bangladesh	92	1766375	5566	pubMLST	g__Campylobacter(UID3076)	99.4	0.39
110995	600099	110995_600099	Human gastroenteritis	unknown	CC-206	Bangladesh	16	1661406	79169	pubMLST	g__Campylobacter(UID3076)	99.57	0.2
110996	600883	110996_600883	Human gastroenteritis	unknown	CC-353	Bangladesh	32	1734451	34868	pubMLST	g__Campylobacter(UID3076)	99.57	0.11
110997	600978	110997_600978	Human gastroenteritis	unknown	UT	Bangladesh	44	1772006	13426	pubMLST	g__Campylobacter(UID3076)	99.53	0.15
110998	601037	110998_601037	Human gastroenteritis	unknown	CC-353	Bangladesh	23	1671899	51090	pubMLST	g__Campylobacter(UID3076)	99.4	0.11
110999	603180	110999_603180	Human gastroenteritis	unknown	UT	Bangladesh	48	1723063	11813	pubMLST	g__Campylobacter(UID3076)	99.38	0.11
111000	603771	111000_603771	Human gastroenteritis	unknown	CC-257	Bangladesh	36	1669130	42966	pubMLST	g__Campylobacter(UID3076)	99.57	0.11
111002	604421	111002_604421	Human gastroenteritis	unknown	CC-362	Bangladesh	20	1612509	56339	pubMLST	g__Campylobacter(UID3076)	99.85	0.29
111003	602950	111003_602950	Human gastroenteritis	unknown	CC-692	Bangladesh	90	1638017	5981	pubMLST	g__Campylobacter(UID3076)	99.21	1.04
111004	604349	111004_604349	Human gastroenteritis	unknown	CC-403	Bangladesh	52	1764238	11084	pubMLST	g__Campylobacter(UID3076)	99.51	0.11
111005	604447	111005_604447	Human gastroenteritis	unknown	UT	Bangladesh	22	1605028	88891	pubMLST	g__Campylobacter(UID3076)	99.8	0.11
111221	ZH003	111221_ZH003	Chicken	2018	UT	China_Macao	1	1652366	1652366	pubMLST	g__Campylobacter(UID3076)	99.4	0.11
111222	ZH006	111222_ZH006	Chicken	2018	UT	China_Macao	1	1652365	1652365	pubMLST	g__Campylobacter(UID3076)	99.4	0.11
111223	ZJB021	111223_ZJB021	Chicken	2018	UT	China_Macao	1	1608273	1608273	pubMLST	g__Campylobacter(UID3076)	99.57	0.29
111224	ZJB023	111224_ZJB023	Chicken	2018	UT	China_Macao	1	1608263	1608263	pubMLST	g__Campylobacter(UID3076)	99.57	0.29
111225	ZS005	111225_ZS005	Duck	2019	UT	China_Macao	1	1660741	1660741	pubMLST	g__Campylobacter(UID3076)	99.57	0.11
111226	ZS006	111226_ZS006	Duck	2019	UT	China_Macao	1	1595099	1595099	pubMLST	g__Campylobacter(UID3076)	97.5	0.11
111227	ZS007	111227_ZS007	Duck	2019	UT	China_Macao	1	1658567	1658567	pubMLST	g__Campylobacter(UID3076)	99.69	0.11
111228	ZJB020	111228_ZJB020	Chicken	2019	UT	China_Macao	1	1608268	1608268	pubMLST	g__Campylobacter(UID3076)	99.57	0.29
111267	BJ-CJD101	111267_BJ_CJD101	Human gastroenteritis	2001	CC22	China mainland	9	1616018	212381	pubMLST	g__Campylobacter(UID3076)	99.85	0.23
111269	19ch028	111269_19ch028	Chicken	2019	UT	Japan	56	1550300	13138	pubMLST	g__Campylobacter(UID3076)	95.81	0.29
111270	19ch030	111270_19ch030	Chicken	2019	CC-607	Japan	62	1791254	7342	pubMLST	g__Campylobacter(UID3076)	96.36	0.15
111271	19ch035	111271_19ch035	Chicken	2019	UT	Japan	56	1714233	11173	pubMLST	g__Campylobacter(UID3076)	98.51	0.77
111272	19ch061	111272_19ch061	Chicken	2019	CC-21	Japan	35	1640948	18070	pubMLST	g__Campylobacter(UID3076)	98.74	0.11
111273	20ch004	111273_20ch004	Chicken	2020	CC-21	Japan	63	1595344	6720	pubMLST	g__Campylobacter(UID3076)	97.39	0.15
111274	19ch025	111274_19ch025	Chicken	2019	CC-52	Japan	43	1582791	10835	pubMLST	g__Campylobacter(UID3076)	97.67	0.16
111275	19ch026	111275_19ch026	Chicken	2019	CC-45	Japan	73	1605644	6174	pubMLST	g__Campylobacter(UID3076)	96.76	1.08
111276	19ch031	111276_19ch031	Chicken	2019	CC-52	Japan	66	1577395	7528	pubMLST	g__Campylobacter(UID3076)	97.06	0.26
111277	19ch034	111277_19ch034	Chicken	2019	CC-45	Japan	41	1587640	11291	pubMLST	g__Campylobacter(UID3076)	98.55	0.17
111278	19ch039	111278_19ch039	Chicken	2019	CC-45	Japan	62	1623125	7143	pubMLST	g__Campylobacter(UID3076)	96.64	0.63
111279	19ch063	111279_19ch063	Chicken	2019	UT	Japan	61	1755938	6961	pubMLST	g__Campylobacter(UID3076)	98.19	0.3
111280	20ch003	111280_20ch003	Chicken	2020	CC-354	Japan	50	1633285	10149	pubMLST	g__Campylobacter(UID3076)	96.59	0.16
111281	20ch008	111281_20ch008	Chicken	2020	CC-21	Japan	48	1686614	10413	pubMLST	g__Campylobacter(UID3076)	98	0.87
111282	20ch016	111282_20ch016	Chicken	2020	CC-45	Japan	64	1605340	7973	pubMLST	g__Campylobacter(UID3076)	97.4	0.35
111283	20ch021	111283_20ch021	Chicken	2020	CC-21	Japan	166	1630336	3507	pubMLST	g__Campylobacter(UID3076)	95.21	0.96
111284	20ch022	111284_20ch022	Chicken	2020	UT	Japan	75	1695554	7035	pubMLST	g__Campylobacter(UID3076)	97.73	0.3
111285	20ch025	111285_20ch025	Chicken	2020	CC-21	Japan	79	1587239	6079	pubMLST	g__Campylobacter(UID3076)	98.77	0.31
111286	20ch028	111286_20ch028	Chicken	2020	UT	Japan	194	1575889	2949	pubMLST	g__Campylobacter(UID3076)	87.01	0.86	delect
111305	CC19PF065	111305_CC19PF065	Pig	2019	UT	China mainland	1	1681082	1681082	pubMLST	g__Campylobacter(UID3076)	99.69	0.11
111306	ZS004	111306_ZS004	Duck	2019	UT	China mainland	1	1665977	1665977	pubMLST	g__Campylobacter(UID3076)	99.38	0.32
111470	CS01	111470_CS01	Chicken	2017	UT	South Korea	148	1698211	3570	pubMLST	g__Campylobacter(UID3076)	99.52	2
111471	CS02	111471_CS02	Chicken	2017	CC-464	South Korea	61	1696979	6563	pubMLST	g__Campylobacter(UID3076)	99.42	0.29
111472	CS03	111472_CS03	Chicken	2017	CC-21	South Korea	47	1649394	10378	pubMLST	g__Campylobacter(UID3076)	99.28	0.33
111473	CS04	111473_CS04	Chicken	2017	CC-21	South Korea	39	1676102	42601	pubMLST	g__Campylobacter(UID3076)	99.28	0.19
111474	CS05	111474_CS05	Chicken	2017	CC-607	South Korea	71	1749044	8174	pubMLST	g__Campylobacter(UID3076)	99.39	0.28
111475	CS06	111475_CS06	Chicken	2017	CC-45	South Korea	61	1621802	9844	pubMLST	g__Campylobacter(UID3076)	99.38	0.23
111476	CS07	111476_CS07	Chicken	2017	CC-21	South Korea	26	1671759	42421	pubMLST	g__Campylobacter(UID3076)	99.53	0.11
111477	CS08	111477_CS08	Chicken	2017	CC-354	South Korea	16	1597948	93282	pubMLST	g__Campylobacter(UID3076)	99.53	0.11
111478	CS09	111478_CS09	Chicken	2017	CC-354	South Korea	37	1590251	10084	pubMLST	g__Campylobacter(UID3076)	99.53	0.16
111479	CS10	111479_CS10	Chicken	2017	CC-45	South Korea	31	1594669	29504	pubMLST	g__Campylobacter(UID3076)	99.63	0.21
111480	CS11	111480_CS11	Chicken	2017	CC-45	South Korea	51	1621285	8753	pubMLST	g__Campylobacter(UID3076)	99.55	0.32
111481	CS12	111481_CS12	Chicken	2017	UT	South Korea	88	1612618	6456	pubMLST	g__Campylobacter(UID3076)	99.05	0.72
111482	CS13	111482_CS13	Chicken	2017	CC-443	South Korea	36	1619859	19221	pubMLST	g__Campylobacter(UID3076)	99.57	0.11
111483	CS14	111483_CS14	Chicken	2017	CC-443	South Korea	16	1630593	90658	pubMLST	g__Campylobacter(UID3076)	99.57	0.11
111484	CS15	111484_CS15	Chicken	2017	CC-21	South Korea	133	1743555	6744	pubMLST	g__Campylobacter(UID3076)	99.38	0.15
111485	CS16	111485_CS16	Chicken	2017	CC-21	South Korea	192	1757509	5012	pubMLST	g__Campylobacter(UID3076)	99.57	0.34
111486	CS17	111486_CS17	Chicken	2017	CC-21	South Korea	55	1691881	10202	pubMLST	g__Campylobacter(UID3076)	99.53	0.23
111487	CS18	111487_CS18	Chicken	2017	CC-21	South Korea	45	1688177	11520	pubMLST	g__Campylobacter(UID3076)	99.53	0.16
111488	CS19	111488_CS19	Chicken	2017	CC-508	South Korea	91	1715407	6059	pubMLST	g__Campylobacter(UID3076)	99.77	0.2
111490	CS22	111490_CS22	Chicken	2017	UT	South Korea	44	1647509	20346	pubMLST	g__Campylobacter(UID3076)	99.66	0.18
111491	CS23	111491_CS23	Chicken	2017	CC-61	South Korea	23	1613800	83192	pubMLST	g__Campylobacter(UID3076)	99.47	0.11
111492	CS24	111492_CS24	Chicken	2017	UT	South Korea	115	1566206	4780	pubMLST	g__Campylobacter(UID3076)	94.77	0.09	delect
111493	CS25	111493_CS25	Chicken	2017	CC-45	South Korea	27	1631602	29657	pubMLST	g__Campylobacter(UID3076)	99.82	0.33
111494	CS26	111494_CS26	Chicken	2017	CC-21	South Korea	21	1723106	30721	pubMLST	g__Campylobacter(UID3076)	99.53	0.11
111495	CS27	111495_CS27	Chicken	2017	CC-21	South Korea	210	1791323	20367	pubMLST	g__Campylobacter(UID3076)	99.53	1.02
111496	CS28	111496_CS28	Chicken	2017	CC-21	South Korea	28	1688194	24127	pubMLST	g__Campylobacter(UID3076)	99.57	0.15
111497	CS29	111497_CS29	Chicken	2017	CC-21	South Korea	58	1677971	35824	pubMLST	g__Campylobacter(UID3076)	99.57	0.19
111498	CS31	111498_CS31	Chicken	2017	CC-45	South Korea	26	1633123	21681	pubMLST	g__Campylobacter(UID3076)	99.66	0.15
111499	CS32	111499_CS32	Chicken	2017	CC-22	South Korea	27	1637340	21378	pubMLST	g__Campylobacter(UID3076)	99.85	0.31
111500	CS33	111500_CS33	Chicken	2017	CC-22	South Korea	44	1634888	11743	pubMLST	g__Campylobacter(UID3076)	99.85	0.35
111501	CS34	111501_CS34	Chicken	2017	CC-21	South Korea	42	1690071	16954	pubMLST	g__Campylobacter(UID3076)	99.53	0.11
111502	CS35	111502_CS35	Chicken	2017	CC-21	South Korea	37	1697790	20334	pubMLST	g__Campylobacter(UID3076)	98.96	0.11
111503	CS36	111503_CS36	Chicken	2017	CC-607	South Korea	33	1747823	17342	pubMLST	g__Campylobacter(UID3076)	99.47	0.19
111504	CS37	111504_CS37	Chicken	2017	CC-443	South Korea	51	1631797	11645	pubMLST	g__Campylobacter(UID3076)	98.94	0.72
111505	CS38	111505_CS38	Chicken	2017	CC-607	South Korea	26	1758162	18285	pubMLST	g__Campylobacter(UID3076)	99.47	0.15
111507	CS40	111507_CS40	Chicken	2017	CC-21	South Korea	41	1732327	42473	pubMLST	g__Campylobacter(UID3076)	99.53	0.2
111508	CS41	111508_CS41	Chicken	2017	CC-21	South Korea	44	1735337	42421	pubMLST	g__Campylobacter(UID3076)	99.53	0.2
111512	CS45	111512_CS45	Chicken	2017	CC-42	South Korea	162	1675999	20882	pubMLST	g__Campylobacter(UID3076)	99.85	0.4
111513	CS47	111513_CS47	Chicken	2017	CC-45	South Korea	29	1593675	19472	pubMLST	g__Campylobacter(UID3076)	99.63	0.31
111514	CS48	111514_CS48	Chicken	2017	CC-21	South Korea	288	1712333	1039	pubMLST	g__Campylobacter(UID3076)	99.28	0.19
111515	CS49	111515_CS49	Chicken	2017	CC-21	South Korea	301	1709063	972	pubMLST	g__Campylobacter(UID3076)	99.28	0.19
111516	CS50	111516_CS50	Chicken	2017	CC-283	South Korea	40	1634945	12207	pubMLST	g__Campylobacter(UID3076)	99.85	0.23
111517	CS51	111517_CS51	Chicken	2017	CC-283	South Korea	235	1698389	6522	pubMLST	g__Campylobacter(UID3076)	99.85	0.15
111518	CS52	111518_CS52	Chicken	2017	CC-354	South Korea	170	1574697	5372	pubMLST	g__Campylobacter(UID3076)	96.41	0.14
111519	CS53	111519_CS53	Chicken	2017	CC-354	South Korea	184	1648152	8698	pubMLST	g__Campylobacter(UID3076)	99.53	0.11
111520	CS54	111520_CS54	Chicken	2017	CC-21	South Korea	208	1725811	3652	pubMLST	g__Campylobacter(UID3076)	98.71	0.19
111522	CS56	111522_CS56	Chicken	2017	CC-21	South Korea	77	1770190	9423	pubMLST	g__Campylobacter(UID3076)	99.46	0.41
111523	CS57	111523_CS57	Chicken	2017	CC-21	South Korea	165	1727839	11866	pubMLST	g__Campylobacter(UID3076)	99.57	0.15
111524	CS58	111524_CS58	Chicken	2017	CC-21	South Korea	223	1747385	10035	pubMLST	g__Campylobacter(UID3076)	99.57	0.84
111526	CS61	111526_CS61	Chicken	2017	CC-443	South Korea	29	1622608	21748	pubMLST	g__Campylobacter(UID3076)	99.57	0.19
111527	CS62	111527_CS62	Chicken	2017	CC-443	South Korea	19	1627814	89284	pubMLST	g__Campylobacter(UID3076)	99.57	0.15
111528	CS63	111528_CS63	Chicken	2017	CC-443	South Korea	188	1680056	89283	pubMLST	g__Campylobacter(UID3076)	99.57	0.18
111530	CW01	111530_CW01	Chicken	2016	CC-354	South Korea	15	1651208	93130	pubMLST	g__Campylobacter(UID3076)	99.53	0.2
111531	CW02	111531_CW02	Chicken	2016	CC-354	South Korea	23	1629210	35013	pubMLST	g__Campylobacter(UID3076)	97.62	0.2
111532	CW03	111532_CW03	Chicken	2016	CC-464	South Korea	31	1711190	12518	pubMLST	g__Campylobacter(UID3076)	99.52	0.18
111533	CW04	111533_CW04	Chicken	2016	CC-45	South Korea	22	1654156	38424	pubMLST	g__Campylobacter(UID3076)	99.85	0.24
111534	CW05	111534_CW05	Chicken	2016	CC-21	South Korea	33	1683061	20489	pubMLST	g__Campylobacter(UID3076)	99.57	0.25
111535	CW06	111535_CW06	Chicken	2017	CC-45	South Korea	19	1601673	38371	pubMLST	g__Campylobacter(UID3076)	99.85	0.15
111536	CW07	111536_CW07	Chicken	2017	CC-45	South Korea	82	1517268	5305	pubMLST	g__Campylobacter(UID3076)	94.97	0.43	delect
111537	CW08	111537_CW08	Chicken	2017	UT	South Korea	44	1782158	10236	pubMLST	g__Campylobacter(UID3076)	99.53	0.11
111538	CW09	111538_CW09	Chicken	2017	CC-21	South Korea	25	1678788	37883	pubMLST	g__Campylobacter(UID3076)	99.53	0.11
111539	CW11	111539_CW11	Chicken	2017	CC-21	South Korea	22	1628874	42551	pubMLST	g__Campylobacter(UID3076)	99.28	0.19
111540	CW12	111540_CW12	Chicken	2017	CC-21	South Korea	21	1624078	42686	pubMLST	g__Campylobacter(UID3076)	99.28	0.19
111541	CW13	111541_CW13	Chicken	2017	CC-21	South Korea	21	1624078	42686	pubMLST	g__Campylobacter(UID3076)	99.28	0.19
111542	CW15	111542_CW15	Chicken	2017	CC-45	South Korea	24	1638531	19792	pubMLST	g__Campylobacter(UID3076)	99.24	0.21
111543	CW16	111543_CW16	Chicken	2017	CC-21	South Korea	37	1675717	12350	pubMLST	g__Campylobacter(UID3076)	99.21	0.29
111544	CW17	111544_CW17	Chicken	2017	CC-52	South Korea	32	1760568	20791	pubMLST	g__Campylobacter(UID3076)	99.57	0.11
111545	CW18	111545_CW18	Chicken	2017	CC-52	South Korea	51	1752445	11133	pubMLST	g__Campylobacter(UID3076)	98.42	0.11
111546	CW19	111546_CW19	Chicken	2017	CC-692	South Korea	47	1722153	6944	pubMLST	g__Campylobacter(UID3076)	99.4	0.15
111547	CW20	111547_CW20	Chicken	2017	CC-21	South Korea	38	1720461	12355	pubMLST	g__Campylobacter(UID3076)	99.57	0.15
111548	CW21	111548_CW21	Chicken	2017	CC-354	South Korea	91	1650164	5293	pubMLST	g__Campylobacter(UID3076)	98.82	1.42
111549	CW22	111549_CW22	Chicken	2017	CC-354	South Korea	27	1632499	30549	pubMLST	g__Campylobacter(UID3076)	99.53	0.23
111550	CW23	111550_CW23	Chicken	2017	CC-21	South Korea	25	1687586	20436	pubMLST	g__Campylobacter(UID3076)	99.57	0.15
111551	CW24	111551_CW24	Chicken	2017	CC-21	South Korea	30	1681191	23173	pubMLST	g__Campylobacter(UID3076)	99.57	0.15
111552	CW25	111552_CW25	Chicken	2017	CC-21	South Korea	60	1737926	20404	pubMLST	g__Campylobacter(UID3076)	99.57	0.15
111553	CW26	111553_CW26	Chicken	2017	CC-21	South Korea	30	1720460	18865	pubMLST	g__Campylobacter(UID3076)	99.38	0.15
111562	YZU1597	111562_YZU1597	Monkey	2017	CC-508	China mainland	34	1736057	21673	pubMLST	g__Campylobacter(UID3076)	99.85	0.11
111563	YZU1620	111563_YZU1620	Monkey	2017	CC-403	China mainland	33	1808621	26204	pubMLST	g__Campylobacter(UID3076)	99.57	0.14
111653	YZU3769	111653_YZU3769	Cattle	2022	UT	China mainland	72	1777023	15071	pubMLST	g__Campylobacter(UID3076)	99.38	0.11
111654	YZU3783	111654_YZU3783	Cattle	2022	CC-21	China mainland	30	1675286	79903	pubMLST	g__Campylobacter(UID3076)	99.57	0.19
111655	YZU3788	111655_YZU3788	Cattle	2022	CC-21	China mainland	20	1663365	77571	pubMLST	g__Campylobacter(UID3076)	99.38	0.11
111664	B2108077	111664_B2108077	Unknown source	2022	UT	China mainland	21	1783381	43300	pubMLST	g__Campylobacter(UID3076)	99.4	0.16
111991	A1	111991_A1	Chicken	2021	CC-574	China mainland	47	1627004	51125	pubMLST	g__Campylobacter(UID3076)	99.38	0.11
111992	ND7	111992_ND7	Chicken	2021	CC-353	China mainland	71	1779697	14951	pubMLST	g__Campylobacter(UID3076)	99.57	0.15
112336	R21.0365	112336_R21_0365	Human unspecified	2021	CC362	China_Taiwan	25	1600896	56380	pubMLST	g__Campylobacter(UID3076)	99.61	0.23
112337	R21.0521	112337_R21_0521	Human unspecified	2021	CC464	China_Taiwan	37	1755247	93053	pubMLST	g__Campylobacter(UID3076)	99.57	0.15
112339	R21.0877	112339_R21_0877	Human unspecified	2021	CC353	China_Taiwan	18	1664604	82201	pubMLST	g__Campylobacter(UID3076)	99.38	0.11
112340	R21.2336	112340_R21_2336	Unknown source	2021	CC-464	China_Taiwan	100	1759522	4861	pubMLST	g__Campylobacter(UID3076)	99.56	0.11
112341	R21.2573	112341_R21_2573	Unknown source	2021	UT	China_Taiwan	56	1771350	15667	pubMLST	g__Campylobacter(UID3076)	99.36	0.19
112342	R22.0181	112342_R22_0181	Human unspecified	2022	UT	China_Taiwan	35	1593364	44255	pubMLST	g__Campylobacter(UID3076)	99.21	0.19
112343	R22.0183	112343_R22_0183	Unknown source	2022	CC-45	China_Taiwan	26	1641838	38423	pubMLST	g__Campylobacter(UID3076)	99.85	0.15
112344	R22.0187	112344_R22_0187	Human unspecified	2022	CC353	China_Taiwan	22	1704903	57754	pubMLST	g__Campylobacter(UID3076)	99.38	0.2
112345	R22.0302	112345_R22_0302	Human unspecified	2022	UT	China_Taiwan	36	1650969	56552	pubMLST	g__Campylobacter(UID3076)	99.33	0.11
112346	R22.0308	112346_R22_0308	Human unspecified	2022	CC464	China_Taiwan	54	1713086	12754	pubMLST	g__Campylobacter(UID3076)	99.52	0.18
112347	R22.0316	112347_R22_0316	Human unspecified	2022	UT	China_Taiwan	31	1659490	45402	pubMLST	g__Campylobacter(UID3076)	99.36	0.27
112349	R22.0323	112349_R22_0323	Human unspecified	2022	UT	China_Taiwan	27	1679116	26768	pubMLST	g__Campylobacter(UID3076)	99.36	0.15
112350	R22.0345	112350_R22_0345	Human unspecified	2022	UT	China_Taiwan	63	1790684	16603	pubMLST	g__Campylobacter(UID3076)	99.53	0.2
112355	R22.0435	112355_R22_0435	Human unspecified	2022	CC45	China_Taiwan	29	1735838	43675	pubMLST	g__Campylobacter(UID3076)	99.55	0.21
112356	R22.0436	112356_R22_0436	Unknown source	2022	UT	China_Taiwan	14	1604306	89772	pubMLST	g__Campylobacter(UID3076)	99.66	0.18
112357	R22.0442	112357_R22_0442	Human unspecified	2022	UT	China_Taiwan	22	1593738	87621	pubMLST	g__Campylobacter(UID3076)	99.32	0.11
112358	R22.1127	112358_R22_1127	Human unspecified	2022	CC464	China_Taiwan	48	1714111	16202	pubMLST	g__Campylobacter(UID3076)	99.52	0.18
112359	R22.1163	112359_R22_1163	Human unspecified	2022	CC353	China_Taiwan	18	1707669	92941	pubMLST	g__Campylobacter(UID3076)	99.38	0.15
112360	R22.1165	112360_R22_1165	Human unspecified	2022	UT	China_Taiwan	35	1674829	31941	pubMLST	g__Campylobacter(UID3076)	99.36	0.11
112361	R22.1166	112361_R22_1166	Human unspecified	2022	CC354	China_Taiwan	30	1736678	91684	pubMLST	g__Campylobacter(UID3076)	99.52	0.11
112362	R22.1273	112362_R22_1273	Human unspecified	2022	CC21	China_Taiwan	29	1640046	79374	pubMLST	g__Campylobacter(UID3076)	99.53	0.11
112363	R22.1276	112363_R22_1276	Human unspecified	2022	UT	China_Taiwan	30	1690481	38831	pubMLST	g__Campylobacter(UID3076)	99.17	0.2
112364	R22.1288	112364_R22_1288	Human unspecified	2022	CC353	China_Taiwan	23	1682497	77525	pubMLST	g__Campylobacter(UID3076)	99.38	0.11
112366	R22.1353	112366_R22_1353	Human unspecified	2022	UT	China_Taiwan	54	1748732	17219	pubMLST	g__Campylobacter(UID3076)	99.53	0.2
112367	R22.1402	112367_R22_1402	Unknown source	2022	UT	China_Taiwan	36	1685665	37407	pubMLST	g__Campylobacter(UID3076)	99.4	0.23
112368	R22.1403	112368_R22_1403	Unknown source	2022	CC-354	China_Taiwan	20	1695490	91964	pubMLST	g__Campylobacter(UID3076)	99.57	0.11
112369	R22.1415	112369_R22_1415	Unknown source	2022	UT	China_Taiwan	43	1749444	15019	pubMLST	g__Campylobacter(UID3076)	99.52	0.23
112500	THJ012	112500_THJ012	Human gastroenteritis	2015	CC-354	Japan	27	1653205	72730	pubMLST	g__Campylobacter(UID3076)	99.57	0.15
112501	THJ042	112501_THJ042	Human gastroenteritis	2016	CC-45	Japan	28	1597324	38194	pubMLST	g__Campylobacter(UID3076)	99.63	0.21
112502	THJ046	112502_THJ046	Human gastroenteritis	2016	UT	Japan	32	1671717	20782	pubMLST	g__Campylobacter(UID3076)	99.61	0.2
112503	THJ066	112503_THJ066	Human gastroenteritis	2017	CC-464	Japan	48	1693373	13884	pubMLST	g__Campylobacter(UID3076)	99.52	0.18
112504	THJ100	112504_THJ100	Human gastroenteritis	2019	CC-45	Japan	34	1604203	28483	pubMLST	g__Campylobacter(UID3076)	99.63	0.11
112505	THJ103	112505_THJ103	Human gastroenteritis	2019	CC-353	Japan	44	1663460	20829	pubMLST	g__Campylobacter(UID3076)	99.26	0.15
112506	THJ115	112506_THJ115	Human gastroenteritis	2019	CC-354	Japan	19	1597335	92305	pubMLST	g__Campylobacter(UID3076)	99.53	0.11
112943	YZUX1	112943_YZUX1	Chicken	2021	UT	China mainland	77	1649527	21985	pubMLST	g__Campylobacter(UID3076)	99.36	0.21
113229	2020WQ367	113229_2020WQ367	Chicken	2020	CC-1034	China mainland	16	1631432	88229	pubMLST	g__Campylobacter(UID3076)	99.38	0.11
113230	2020WQ376	113230_2020WQ376	Chicken	2020	UT	China mainland	19	1624671	43394	pubMLST	g__Campylobacter(UID3076)	99.38	0.26
113736	S3.1	113736_S3_1	Human gastroenteritis	2022	UT	China mainland	16	1680000	48569	pubMLST	g__Campylobacter(UID3076)	99.53	0.2
114262	S16.1.seq	114262_S16_1_seq	Human gastroenteritis	2022	UT	China mainland	20	1605697	70133	pubMLST	g__Campylobacter(UID3076)	99.57	0.11
114946	SD22JG1129CJ	114946_SD22JG1129CJ	Human gastroenteritis	2022	CC21	China mainland	20	1670389	83324	pubMLST	g__Campylobacter(UID3076)	99.56	0.16
114947	SD22JG1130CJ	114947_SD22JG1130CJ	Human gastroenteritis	2022	CC21	China mainland	19	1669261	83323	pubMLST	g__Campylobacter(UID3076)	99.56	0.16
114948	SD22JG1132CJ	114948_SD22JG1132CJ	Human gastroenteritis	2022	CC21	China mainland	20	1670389	83323	pubMLST	g__Campylobacter(UID3076)	99.56	0.16
114949	SD22JG1134CJ	114949_SD22JG1134CJ	Human gastroenteritis	2022	CC21	China mainland	20	1670387	83322	pubMLST	g__Campylobacter(UID3076)	99.56	0.16
114950	SD22JG1135CJ	114950_SD22JG1135CJ	Human gastroenteritis	2022	CC21	China mainland	19	1669271	83323	pubMLST	g__Campylobacter(UID3076)	99.56	0.16
114951	SD22JG1137CJ	114951_SD22JG1137CJ	Human gastroenteritis	2022	CC21	China mainland	18	1668129	83322	pubMLST	g__Campylobacter(UID3076)	99.56	0.16
114952	SD22JG1138CJ	114952_SD22JG1138CJ	Human gastroenteritis	2022	CC21	China mainland	19	1669264	83325	pubMLST	g__Campylobacter(UID3076)	99.56	0.16
114953	SD22JG1140CJ	114953_SD22JG1140CJ	Human gastroenteritis	2022	CC21	China mainland	20	1670388	83323	pubMLST	g__Campylobacter(UID3076)	99.56	0.16
114957	GCA_003048115.1	114957_GCA_003048115_1	Human unspecified	2007	CC-403	Bangladesh	62	1778638	12006	pubMLST	g__Campylobacter(UID3076)	99.38	0.11
114958	GCA_003048165.1	114958_GCA_003048165_1	Human unspecified	2006	CC-22	Bangladesh	35	1599909	21403	pubMLST	g__Campylobacter(UID3076)	99.85	0.15
114959	GCA_003048185.1	114959_GCA_003048185_1	Human unspecified	2007	CC-362	Bangladesh	18	1651474	38369	pubMLST	g__Campylobacter(UID3076)	99.85	0.29
114967	GCA_013290205.1	114967_GCA_013290205_1	Human unspecified	unknown	UT	Pakistan	31	1717949	32181	pubMLST	g__Campylobacter(UID3076)	99.85	0.2
114968	GCA_013290215.1	114968_GCA_013290215_1	Human unspecified	unknown	CC-362	Pakistan	18	1613479	56340	pubMLST	g__Campylobacter(UID3076)	99.85	0.29
114969	GCA_013290225.1	114969_GCA_013290225_1	Human unspecified	unknown	CC-362	Pakistan	66	1679162	5799	pubMLST	g__Campylobacter(UID3076)	99.74	0.41
114970	GCA_013290315.1	114970_GCA_013290315_1	Human unspecified	unknown	UT	Pakistan	90	1695440	4899	pubMLST	g__Campylobacter(UID3076)	99.46	2.31
114971	GCA_013290335.1	114971_GCA_013290335_1	Human unspecified	unknown	UT	India	20	1607829	85853	pubMLST	g__Campylobacter(UID3076)	99.8	0.11
114972	GCA_013290515.1	114972_GCA_013290515_1	Human unspecified	unknown	CC-353	Pakistan	30	1740017	72747	pubMLST	g__Campylobacter(UID3076)	99.57	0.15
114973	GCA_013290555.1	114973_GCA_013290555_1	Human unspecified	unknown	CC-403	Pakistan	124	1750245	4031	pubMLST	g__Campylobacter(UID3076)	99.57	1.52
114974	GCA_013290565.1	114974_GCA_013290565_1	Human unspecified	unknown	UT	Pakistan	35	1747934	21227	pubMLST	g__Campylobacter(UID3076)	99.57	0.11
114975	GCA_013290595.1	114975_GCA_013290595_1	Human unspecified	unknown	CC-460	Pakistan	34	1726402	21592	pubMLST	g__Campylobacter(UID3076)	98.8	0.11
114976	GCA_013290605.1	114976_GCA_013290605_1	Human unspecified	unknown	UT	Pakistan	39	1772240	12648	pubMLST	g__Campylobacter(UID3076)	99.55	0.15
114977	GCA_013290635.1	114977_GCA_013290635_1	Human unspecified	unknown	CC-464	Pakistan	43	1781173	12430	pubMLST	g__Campylobacter(UID3076)	99.52	0.18
114978	GCA_013290655.1	114978_GCA_013290655_1	Human unspecified	unknown	CC-353	Pakistan	27	1713608	78610	pubMLST	g__Campylobacter(UID3076)	99.59	0.11
114979	GCA_013290685.1	114979_GCA_013290685_1	Human unspecified	unknown	UT	Pakistan	37	1773729	47571	pubMLST	g__Campylobacter(UID3076)	99.38	0.11
114980	GCA_013290715.1	114980_GCA_013290715_1	Human unspecified	unknown	UT	Pakistan	25	1759887	54821	pubMLST	g__Campylobacter(UID3076)	99.38	0.11
114981	GCA_013290745.1	114981_GCA_013290745_1	Human unspecified	unknown	CC-362	Pakistan	20	1612458	90339	pubMLST	g__Campylobacter(UID3076)	99.85	0.29
114982	GCA_013290785.1	114982_GCA_013290785_1	Human unspecified	unknown	UT	Pakistan	35	1774282	36860	pubMLST	g__Campylobacter(UID3076)	99.85	0.29
114983	GCA_013290835.1	114983_GCA_013290835_1	Human unspecified	unknown	CC-362	Pakistan	41	1764719	28031	pubMLST	g__Campylobacter(UID3076)	99.59	0.29
114984	GCA_013290875.1	114984_GCA_013290875_1	Human unspecified	unknown	CC-353	Bangladesh	36	1752159	41257	pubMLST	g__Campylobacter(UID3076)	99.57	0.11
114985	GCA_013291075.1	114985_GCA_013291075_1	Human unspecified	unknown	UT	India	70	1752915	7886	pubMLST	g__Campylobacter(UID3076)	99.47	0.15
114986	GCA_013291095.1	114986_GCA_013291095_1	Human unspecified	unknown	CC-464	India	38	1697649	11429	pubMLST	g__Campylobacter(UID3076)	99.52	0.18
114987	GCA_013291135.1	114987_GCA_013291135_1	Human unspecified	unknown	UT	India	171	1722124	2848	pubMLST	g__Campylobacter(UID3076)	99.2	1.91
114988	GCA_013291145.1	114988_GCA_013291145_1	Human unspecified	unknown	CC-362	India	31	1699640	30257	pubMLST	g__Campylobacter(UID3076)	99.85	0.32
114989	GCA_013291175.1	114989_GCA_013291175_1	Human unspecified	unknown	CC-353	India	22	1676235	92567	pubMLST	g__Campylobacter(UID3076)	99.57	0.11
114990	GCA_013291185.1	114990_GCA_013291185_1	Human unspecified	unknown	UT	India	50	1712101	12422	pubMLST	g__Campylobacter(UID3076)	99.57	0.64
114991	GCA_013291215.1	114991_GCA_013291215_1	Human unspecified	unknown	UT	India	21	1691876	50769	pubMLST	g__Campylobacter(UID3076)	99.38	0.11
114992	GCA_013291255.1	114992_GCA_013291255_1	Human unspecified	unknown	CC-362	India	28	1746970	29451	pubMLST	g__Campylobacter(UID3076)	99.59	0.29
114993	GCA_013291275.1	114993_GCA_013291275_1	Human unspecified	unknown	CC-362	India	26	1756195	68279	pubMLST	g__Campylobacter(UID3076)	99.59	0.29
114994	GCA_013291285.1	114994_GCA_013291285_1	Human unspecified	unknown	UT	India	22	1605363	19547	pubMLST	g__Campylobacter(UID3076)	99.8	0.11
114995	GCA_013291305.1	114995_GCA_013291305_1	Human unspecified	unknown	UT	India	44	1716146	20585	pubMLST	g__Campylobacter(UID3076)	99.85	0.29
114996	GCA_013291325.1	114996_GCA_013291325_1	Human unspecified	unknown	UT	India	18	1606157	88943	pubMLST	g__Campylobacter(UID3076)	99.66	0.18
114997	GCA_013291335.1	114997_GCA_013291335_1	Human unspecified	unknown	CC-354	India	24	1702587	48914	pubMLST	g__Campylobacter(UID3076)	99.57	0.11
115000	GCA_013291405.1	115000_GCA_013291405_1	Human unspecified	unknown	CC-48	India	26	1644604	49525	pubMLST	g__Campylobacter(UID3076)	99.57	0.5
115001	GCA_013291455.1	115001_GCA_013291455_1	Human unspecified	unknown	CC-403	India	36	1743323	50069	pubMLST	g__Campylobacter(UID3076)	99.57	0.15
115002	GCA_013291475.1	115002_GCA_013291475_1	Human unspecified	unknown	CC-45	India	19	1633002	92456	pubMLST	g__Campylobacter(UID3076)	99.85	0.15
115005	GCA_013291515.1	115005_GCA_013291515_1	Human unspecified	unknown	CC-508	India	40	1671227	19947	pubMLST	g__Campylobacter(UID3076)	99.85	0.11
115086	GCA_017813295.1	115086_GCA_017813295_1	Human unspecified	2019	CC-21	Bangladesh	55	1628993	79950	pubMLST	g__Campylobacter(UID3076)	99.57	0.23
115087	GCA_017813695.1	115087_GCA_017813695_1	Human unspecified	2020	UT	Bangladesh	60	1622648	56302	pubMLST	g__Campylobacter(UID3076)	99.69	0.27
115088	GCA_017813725.1	115088_GCA_017813725_1	Human unspecified	2019	CC-21	Bangladesh	55	1631208	79950	pubMLST	g__Campylobacter(UID3076)	99.57	0.15
115089	GCA_017813755.1	115089_GCA_017813755_1	Human unspecified	2020	UT	Bangladesh	35	1616053	56437	pubMLST	g__Campylobacter(UID3076)	99.69	0.23
115090	GCA_018885205.1	115090_GCA_018885205_1	Human unspecified	2018	CC353	China_Taiwan	1	1783211	1783211	pubMLST	g__Campylobacter(UID3076)	99.57	0.11
116015	R22.0054	116015_R22_0054	Chicken	2022	UT	China_Taiwan	28	1697410	55669	pubMLST	g__Campylobacter(UID3076)	99.17	0.2
116016	R22.0154	116016_R22_0154	Chicken	2022	UT	China_Taiwan	18	1602222	87624	pubMLST	g__Campylobacter(UID3076)	99.32	0.11
116017	R22.0250	116017_R22_0250	Chicken	2022	UT	China_Taiwan	30	1693226	38351	pubMLST	g__Campylobacter(UID3076)	99.53	0.15
116018	R22.0260	116018_R22_0260	Chicken	2022	UT	China_Taiwan	43	1724623	23129	pubMLST	g__Campylobacter(UID3076)	99.36	0.15
116020	R22.0535	116020_R22_0535	Human unspecified	2022	CC22	China_Taiwan	28	1659874	23129	pubMLST	g__Campylobacter(UID3076)	99.85	0.3
116022	R22.0645	116022_R22_0645	Chicken	2022	UT	China_Taiwan	16	1584723	88145	pubMLST	g__Campylobacter(UID3076)	99.28	0.11
116024	R22.0654	116024_R22_0654	Chicken	2022	UT	China_Taiwan	28	1632327	58798	pubMLST	g__Campylobacter(UID3076)	99.21	0.11
116025	R22.0679	116025_R22_0679	Unknown source	2022	UT	China_Taiwan	32	1672857	50745	pubMLST	g__Campylobacter(UID3076)	99.53	0.11
116027	R22.0814	116027_R22_0814	Unknown source	2022	UT	China_Taiwan	60	1771797	13340	pubMLST	g__Campylobacter(UID3076)	99.52	0.11
116028	R22.0872	116028_R22_0872	Human unspecified	2022	CC658	China_Taiwan	20	1665360	40779	pubMLST	g__Campylobacter(UID3076)	99.88	0.11
116029	R22.1016	116029_R22_1016	Chicken	2022	UT	China_Taiwan	64	1728591	10638	pubMLST	g__Campylobacter(UID3076)	99.36	0.19
116030	R22.1018	116030_R22_1018	Chicken	2022	UT	China_Taiwan	23	1618145	58262	pubMLST	g__Campylobacter(UID3076)	99.36	0.11
116031	R22.1136	116031_R22_1136	Chicken	2022	UT	China_Taiwan	38	1718877	22912	pubMLST	g__Campylobacter(UID3076)	99.53	0.11
116032	R22.1146	116032_R22_1146	Chicken	2022	UT	China_Taiwan	21	1675647	95874	pubMLST	g__Campylobacter(UID3076)	99.4	0.11
116033	R22.1257	116033_R22_1257	Chicken	2022	UT	China_Taiwan	35	1688442	50671	pubMLST	g__Campylobacter(UID3076)	99.49	0.26
116034	R22.1408	116034_R22_1408	Human unspecified	2022	UT	China_Taiwan	22	1614553	70071	pubMLST	g__Campylobacter(UID3076)	99.57	0.26
116037	R22.1547	116037_R22_1547	Human unspecified	2022	UT	China_Taiwan	22	1672919	61373	pubMLST	g__Campylobacter(UID3076)	99.53	0.15
116038	R22.1552	116038_R22_1552	Unknown source	2022	UT	China_Taiwan	55	1750263	56649	pubMLST	g__Campylobacter(UID3076)	99.57	0.15
116039	R22.1588	116039_R22_1588	Human unspecified	2022	UT	China_Taiwan	41	1658962	45228	pubMLST	g__Campylobacter(UID3076)	99.36	0.33
116041	R22.1647	116041_R22_1647	Human unspecified	2022	UT	China_Taiwan	26	1577465	30195	pubMLST	g__Campylobacter(UID3076)	99.36	0.11
116042	R22.1740	116042_R22_1740	Human unspecified	2022	CC177	China_Taiwan	30	1648079	23008	pubMLST	g__Campylobacter(UID3076)	99.57	0.11
116043	R22.2535	116043_R22_2535	Chicken	2022	CC-353	China_Taiwan	25	1736908	55804	pubMLST	g__Campylobacter(UID3076)	99.57	0.15
116044	R22.3365	116044_R22_3365	Chicken	2022	UT	China_Taiwan	34	1675476	50818	pubMLST	g__Campylobacter(UID3076)	99.36	0.11
116045	R22.3515	116045_R22_3515	Chicken	2022	UT	China_Taiwan	33	1691472	55837	pubMLST	g__Campylobacter(UID3076)	99.36	0.2
116046	R22.3364	116046_R22_3364	Chicken	2022	UT	China_Taiwan	27	1670243	59228	pubMLST	g__Campylobacter(UID3076)	99.45	0.29
116047	R22.3101	116047_R22_3101	Chicken	2022	UT	China_Taiwan	34	1618316	38392	pubMLST	g__Campylobacter(UID3076)	99.4	0.11
116048	R22.2078	116048_R22_2078	Chicken	2022	UT	China_Taiwan	21	1598810	59364	pubMLST	g__Campylobacter(UID3076)	99.21	0.26
116049	R22.3369	116049_R22_3369	Chicken	2022	CC-661	China_Taiwan	23	1590284	92679	pubMLST	g__Campylobacter(UID3076)	99.53	0.11
116050	R22.3099	116050_R22_3099	Chicken	2022	UT	China_Taiwan	22	1645679	63877	pubMLST	g__Campylobacter(UID3076)	99.32	0.26
116051	R22.2082	116051_R22_2082	Chicken	2022	UT	China_Taiwan	95	1674657	19305	pubMLST	g__Campylobacter(UID3076)	99.32	0.15
116054	A6	116054_A6	Chicken	2021	CC-574	China mainland	49	1627406	51125	pubMLST	g__Campylobacter(UID3076)	99.38	0.11
116055	YZUC0004	116055_YZUC0004	Goat and Sheep	2017	CC-353	China mainland	33	1765688	92417	pubMLST	g__Campylobacter(UID3076)	99.57	0.11
116056	YZUP30	116056_YZUP30	Human gastroenteritis	2007	CC52	China mainland	99	1730724	11280	pubMLST	g__Campylobacter(UID3076)	99.57	0.11
116059	YZUP90	116059_YZUP90	Human gastroenteritis	2007	UT	China mainland	50	1752965	28593	pubMLST	g__Campylobacter(UID3076)	99.57	0.15
116060	YZUP95	116060_YZUP95	Human gastroenteritis	2016	UT	China mainland	102	1717817	75938	pubMLST	g__Campylobacter(UID3076)	99.32	0.26
116061	YZUP96	116061_YZUP96	Human gastroenteritis	2016	UT	China mainland	165	1734934	21661	pubMLST	g__Campylobacter(UID3076)	99.32	0.26
118527	AB02	118527_AB02	Cattle	2016	CC-22	China mainland	216	1666797	19574	pubMLST	g__Campylobacter(UID3076)	99.85	0.37
118528	AB17	118528_AB17	Cattle	2018	CC-22	China mainland	250	1682251	16358	pubMLST	g__Campylobacter(UID3076)	99.85	0.23
118529	Dog-1	118529_Dog_1	Dog	2007	CC-354	China mainland	18	1701566	91835	pubMLST	g__Campylobacter(UID3076)	99.38	0.11
118530	HJL0002	118530_HJL0002	Goose	2017	UT	China mainland	38	1608683	47449	pubMLST	g__Campylobacter(UID3076)	99.57	0.11
118531	HJL0006	118531_HJL0006	Goose	2017	UT	China mainland	46	1639676	29058	pubMLST	g__Campylobacter(UID3076)	99.57	0.11
118532	HJL0009	118532_HJL0009	Chicken	2017	UT	China mainland	53	1772349	14430	pubMLST	g__Campylobacter(UID3076)	99.53	0.15
118533	HJL0010	118533_HJL0010	Goose	2017	CC-45	China mainland	84	1672987	7987	pubMLST	g__Campylobacter(UID3076)	99.66	0.26
118534	HJL0012	118534_HJL0012	Goose	2017	CC-692	China mainland	58	1741846	9566	pubMLST	g__Campylobacter(UID3076)	99.42	0.18
118535	HJL0015	118535_HJL0015	Chicken	2017	CC-574	China mainland	42	1628129	51194	pubMLST	g__Campylobacter(UID3076)	99.38	0.15
118536	HJL0020	118536_HJL0020	Duck	2017	CC-574	China mainland	37	1628241	51194	pubMLST	g__Campylobacter(UID3076)	99.38	0.15
118537	HJL0027	118537_HJL0027	Duck	2016	CC-1034	China mainland	29	1668141	87176	pubMLST	g__Campylobacter(UID3076)	99.24	0.11
118538	HJL0029	118538_HJL0029	Duck	2017	CC-443	China mainland	105	1671630	10637	pubMLST	g__Campylobacter(UID3076)	99.57	2.13
118539	HJL0031	118539_HJL0031	Goose	2017	CC-574	China mainland	47	1627158	32134	pubMLST	g__Campylobacter(UID3076)	99.38	0.15
118540	HJL0033	118540_HJL0033	Goose	2017	CC-574	China mainland	46	1629349	51194	pubMLST	g__Campylobacter(UID3076)	99.38	0.15
118541	HJL0035	118541_HJL0035	Goose	2017	CC-460	China mainland	139	1822361	6070	pubMLST	g__Campylobacter(UID3076)	99.57	0.15
118542	HJL0036	118542_HJL0036	Goose	2017	CC-443	China mainland	32	1681466	37075	pubMLST	g__Campylobacter(UID3076)	99.57	0.11
118543	HJL0037	118543_HJL0037	Chicken	2017	CC-574	China mainland	45	1628391	51193	pubMLST	g__Campylobacter(UID3076)	99.38	0.15
118544	HJL0039	118544_HJL0039	Goose	2017	CC-443	China mainland	27	1634437	90136	pubMLST	g__Campylobacter(UID3076)	99.38	0.11
118545	HJL0042	118545_HJL0042	Goose	2017	UT	China mainland	45	1710019	18080	pubMLST	g__Campylobacter(UID3076)	99.11	0.15
118546	HJL0046	118546_HJL0046	Goose	2017	CC-464	China mainland	84	1766037	11294	pubMLST	g__Campylobacter(UID3076)	99.57	0.11
118547	HJL0049	118547_HJL0049	Goose	2017	UT	China mainland	37	1681357	91675	pubMLST	g__Campylobacter(UID3076)	99.57	0.11
118548	HJL0050	118548_HJL0050	Goose	2017	UT	China mainland	38	1719600	104964	pubMLST	g__Campylobacter(UID3076)	99.57	0.11
118549	HJL0053	118549_HJL0053	Chicken	2017	CC-464	China mainland	67	1720538	11374	pubMLST	g__Campylobacter(UID3076)	99.52	0.18
118550	HJL0054	118550_HJL0054	Chicken	2017	CC-574	China mainland	47	1707074	39037	pubMLST	g__Campylobacter(UID3076)	99.38	0.15
118551	HJL0055	118551_HJL0055	Chicken	2017	UT	China mainland	36	1608324	47449	pubMLST	g__Campylobacter(UID3076)	99.57	0.11
118552	HJL0118	118552_HJL0118	Chicken	2017	UT	China mainland	37	1650098	46884	pubMLST	g__Campylobacter(UID3076)	99.38	0.31
118553	HJL0158	118553_HJL0158	Chicken	2017	CC-661	China mainland	38	1682267	15100	pubMLST	g__Campylobacter(UID3076)	99.49	0.11
118554	HJL0167	118554_HJL0167	Chicken	2017	UT	China mainland	44	1778288	14686	pubMLST	g__Campylobacter(UID3076)	99.53	0.15
118555	HJL0170	118555_HJL0170	Chicken	2017	CC-45	China mainland	23	1599728	56323	pubMLST	g__Campylobacter(UID3076)	99.66	0.11
118556	HJL0172	118556_HJL0172	Chicken	2017	CC-692	China mainland	18	1631232	78757	pubMLST	g__Campylobacter(UID3076)	99.51	0.11
118557	HJL0176	118557_HJL0176	Duck	2017	CC-21	China mainland	34	1671475	77528	pubMLST	g__Campylobacter(UID3076)	99.53	0.11
118558	HJL0186	118558_HJL0186	Goose	2017	CC-443	China mainland	81	1669221	7187	pubMLST	g__Campylobacter(UID3076)	99.53	0.11
118559	HJL0189	118559_HJL0189	Chicken	2016	UT	China mainland	97	1737010	5454	pubMLST	g__Campylobacter(UID3076)	99.5	0.15
118560	HJL0204	118560_HJL0204	Goose	2016	CC-464	China mainland	64	1757278	15093	pubMLST	g__Campylobacter(UID3076)	99.52	0.18
118561	SI0711-2	118561_SI0711_2	Human unspecified	2007	UT	China mainland	176	1822121	6578	pubMLST	g__Campylobacter(UID3076)	99.57	0.18
118562	SO-12-5	118562_SO_12_5	Human unspecified	2007	CC45	China mainland	22	1615932	84658	pubMLST	g__Campylobacter(UID3076)	99.34	0.21
118563	YZU01359	118563_YZU01359	Chicken	2018	UT	China mainland	36	1645993	41295	pubMLST	g__Campylobacter(UID3076)	99.57	0.15
118564	YZU01363	118564_YZU01363	Chicken	2018	UT	China mainland	36	1645900	41295	pubMLST	g__Campylobacter(UID3076)	99.57	0.15
118565	YZU01364	118565_YZU01364	Chicken	2018	UT	China mainland	19	1612954	90071	pubMLST	g__Campylobacter(UID3076)	99.4	0.22
118566	YZU01366	118566_YZU01366	Chicken	2018	UT	China mainland	27	1605950	40207	pubMLST	g__Campylobacter(UID3076)	99.4	0.25
118567	YZU01367	118567_YZU01367	Chicken	2018	UT	China mainland	26	1605664	40207	pubMLST	g__Campylobacter(UID3076)	99.21	0.25
118568	YZU01368	118568_YZU01368	Chicken	2018	UT	China mainland	27	1605950	40207	pubMLST	g__Campylobacter(UID3076)	99.21	0.25
118569	YZU01370	118569_YZU01370	Chicken	2018	UT	China mainland	27	1605728	40207	pubMLST	g__Campylobacter(UID3076)	99.21	0.25
118570	YZU01371	118570_YZU01371	Chicken	2018	UT	China mainland	27	1605727	40207	pubMLST	g__Campylobacter(UID3076)	99.21	0.25
118571	YZU01382	118571_YZU01382	Chicken	2018	UT	China mainland	25	1605662	40207	pubMLST	g__Campylobacter(UID3076)	99.4	0.25
118572	YZU01389	118572_YZU01389	Chicken	2018	UT	China mainland	26	1605966	40207	pubMLST	g__Campylobacter(UID3076)	99.21	0.25
118573	YZU0713	118573_YZU0713	Cattle	2017	CC-21	China mainland	29	1668398	44161	pubMLST	g__Campylobacter(UID3076)	99.53	0.11
118574	YZU0715	118574_YZU0715	Cattle	2017	CC-21	China mainland	37	1667967	44161	pubMLST	g__Campylobacter(UID3076)	99.53	0.11
118575	YZU0721	118575_YZU0721	Cattle	2017	CC-21	China mainland	37	1668793	44161	pubMLST	g__Campylobacter(UID3076)	99.53	0.11
118576	YZU0725	118576_YZU0725	Cattle	2017	CC-21	China mainland	48	1676957	39640	pubMLST	g__Campylobacter(UID3076)	99.38	0.19
118577	YZU0781	118577_YZU0781	Goat and Sheep	2017	CC-353	China mainland	35	1681964	42197	pubMLST	g__Campylobacter(UID3076)	99.51	0.11
118578	YZU0782	118578_YZU0782	Goat and Sheep	2018	CC-22	China mainland	35	1645200	21856	pubMLST	g__Campylobacter(UID3076)	99.85	0.23
118579	YZU0783	118579_YZU0783	Goat and Sheep	2017	UT	China mainland	59	1777470	14632	pubMLST	g__Campylobacter(UID3076)	99.53	0.15
118580	YZU0784	118580_YZU0784	Goat and Sheep	2017	CC-21	China mainland	41	1631535	77567	pubMLST	g__Campylobacter(UID3076)	99.53	0.11
118581	YZU0789	118581_YZU0789	Cattle	2017	CC-21	China mainland	58	1728818	36434	pubMLST	g__Campylobacter(UID3076)	99.57	0.14
118582	YZU0790	118582_YZU0790	Cattle	2017	CC-21	China mainland	45	1717302	39640	pubMLST	g__Campylobacter(UID3076)	99.38	0.19
118583	YZU1604	118583_YZU1604	Monkey	2017	CC-403	China mainland	30	1815299	37793	pubMLST	g__Campylobacter(UID3076)	99.57	0.11
118584	YZU1610	118584_YZU1610	Monkey	2017	CC-403	China mainland	38	1775998	37793	pubMLST	g__Campylobacter(UID3076)	99.57	0.11
118585	YZU1619	118585_YZU1619	Monkey	2017	CC-403	China mainland	43	1776697	37793	pubMLST	g__Campylobacter(UID3076)	99.57	0.11
118586	YZU1640	118586_YZU1640	Monkey	2017	CC-508	China mainland	33	1736366	23040	pubMLST	g__Campylobacter(UID3076)	99.85	0.11
118587	YZU1644	118587_YZU1644	Monkey	2017	CC-508	China mainland	35	1738347	23040	pubMLST	g__Campylobacter(UID3076)	99.85	0.11
118588	YZU1645	118588_YZU1645	Monkey	2017	CC-508	China mainland	33	1736361	23040	pubMLST	g__Campylobacter(UID3076)	99.85	0.11
118589	YZU1646	118589_YZU1646	Monkey	2017	CC-508	China mainland	33	1736255	23040	pubMLST	g__Campylobacter(UID3076)	99.85	0.11
118590	YZU1648	118590_YZU1648	Monkey	2017	CC-508	China mainland	34	1736212	23040	pubMLST	g__Campylobacter(UID3076)	99.85	0.11
118591	YZUB1	118591_YZUB1	Cattle	2017	CC-48	China mainland	46	1722417	36427	pubMLST	g__Campylobacter(UID3076)	99.56	0.16
118592	YZUB10	118592_YZUB10	Cattle	2006	CC-607	China mainland	72	1850350	12341	pubMLST	g__Campylobacter(UID3076)	99.59	0.03
118593	YZUB11	118593_YZUB11	Cattle	2006	CC-21	China mainland	48	1644967	79904	pubMLST	g__Campylobacter(UID3076)	99.57	0.19
118596	YZUB2	118596_YZUB2	Cattle	2006	CC-607	China mainland	71	1852009	15038	pubMLST	g__Campylobacter(UID3076)	99.59	0.03
118597	YZUB3	118597_YZUB3	Cattle	2006	CC-460	China mainland	91	1756542	21049	pubMLST	g__Campylobacter(UID3076)	99.38	0.11
118598	YZUB5	118598_YZUB5	Cattle	2006	CC-22	China mainland	72	1658132	23033	pubMLST	g__Campylobacter(UID3076)	99.71	0.23
118599	YZUB7	118599_YZUB7	Cattle	2006	CC-464	China mainland	60	1712272	14632	pubMLST	g__Campylobacter(UID3076)	99.52	0.18
118600	YZUB9	118600_YZUB9	Cattle	2006	CC-607	China mainland	67	1840901	14630	pubMLST	g__Campylobacter(UID3076)	99.5	0.15
118601	YZUC0002	118601_YZUC0002	Goat and Sheep	2018	CC-353	China mainland	63	1758607	14621	pubMLST	g__Campylobacter(UID3076)	99.57	0.11
118602	YZUC0003	118602_YZUC0003	Goat and Sheep	2018	CC-353	China mainland	63	1778900	21138	pubMLST	g__Campylobacter(UID3076)	99.57	0.15
118603	YZUC0005	118603_YZUC0005	Goat and Sheep	2018	CC-574	China mainland	49	1804827	48930	pubMLST	g__Campylobacter(UID3076)	99.44	0.15
118604	YZUC0006	118604_YZUC0006	Goat and Sheep	2018	CC-460	China mainland	31	1718158	62922	pubMLST	g__Campylobacter(UID3076)	99.57	0.15
118605	YZUC0040	118605_YZUC0040	Goat and Sheep	2018	CC-460	China mainland	35	1715321	48080	pubMLST	g__Campylobacter(UID3076)	99.28	0.15
118606	YZUC0041	118606_YZUC0041	Goat and Sheep	2018	CC-353	China mainland	34	1730670	87112	pubMLST	g__Campylobacter(UID3076)	99.57	0.11
118607	YZUP1	118607_YZUP1	Human unspecified	2016	CC464	China mainland	61	1754213	16366	pubMLST	g__Campylobacter(UID3076)	99.52	0.18
118608	YZUP10	118608_YZUP10	Human unspecified	2006	CC45	China mainland	28	1618563	56285	pubMLST	g__Campylobacter(UID3076)	99.34	0.21
118609	YZUP100	118609_YZUP100	Human unspecified	2006	CC353	China mainland	231	1786880	34742	pubMLST	g__Campylobacter(UID3076)	99.57	0.11
118610	YZUP11	118610_YZUP11	Human unspecified	2016	CC464	China mainland	76	1765768	14713	pubMLST	g__Campylobacter(UID3076)	99.52	0.18
118611	YZUP13	118611_YZUP13	Human unspecified	2007	CC574	China mainland	66	1675542	46004	pubMLST	g__Campylobacter(UID3076)	99.38	0.15
118612	YZUP14	118612_YZUP14	Human unspecified	2006	CC353	China mainland	73	1788859	92411	pubMLST	g__Campylobacter(UID3076)	99.51	0.11
118613	YZUP15	118613_YZUP15	Human unspecified	2006	CC464	China mainland	72	1747541	14400	pubMLST	g__Campylobacter(UID3076)	99.57	0.18
118614	YZUP16	118614_YZUP16	Human unspecified	2008	UT	China mainland	62	1630187	89672	pubMLST	g__Campylobacter(UID3076)	99.85	0.18
118615	YZUP17	118615_YZUP17	Human unspecified	2006	CC443	China mainland	53	1727070	90069	pubMLST	g__Campylobacter(UID3076)	99.57	0.11
118616	YZUP18	118616_YZUP18	Human unspecified	2007	CC460	China mainland	57	1686107	45188	pubMLST	g__Campylobacter(UID3076)	99.53	0.4
118617	YZUP19	118617_YZUP19	Human unspecified	2006	UT	China mainland	54	1634086	38288	pubMLST	g__Campylobacter(UID3076)	99.66	0.26
118618	YZUP2	118618_YZUP2	Human unspecified	2016	CC464	China mainland	95	1725117	10550	pubMLST	g__Campylobacter(UID3076)	99.52	0.18
118619	YZUP20	118619_YZUP20	Human unspecified	2006	CC354	China mainland	45	1700038	91837	pubMLST	g__Campylobacter(UID3076)	99.57	0.11
118620	YZUP21	118620_YZUP21	Human unspecified	2006	CC353	China mainland	40	1689833	92412	pubMLST	g__Campylobacter(UID3076)	99.51	0.2
118621	YZUP22	118621_YZUP22	Human unspecified	2008	UT	China mainland	75	1618130	78349	pubMLST	g__Campylobacter(UID3076)	99.32	0.15
118622	YZUP23	118622_YZUP23	Human unspecified	2006	CC443	China mainland	148	1754453	43511	pubMLST	g__Campylobacter(UID3076)	99.38	0.11
118623	YZUP24	118623_YZUP24	Human unspecified	2006	CC353	China mainland	66	1695936	78700	pubMLST	g__Campylobacter(UID3076)	99.59	0.15
118624	YZUP25	118624_YZUP25	Human unspecified	2007	CC353	China mainland	105	1806615	27981	pubMLST	g__Campylobacter(UID3076)	99.57	0.16
118625	YZUP26	118625_YZUP26	Human unspecified	2007	CC206	China mainland	123	1779537	6501	pubMLST	g__Campylobacter(UID3076)	99.34	0.11
118626	YZUP27	118626_YZUP27	Human unspecified	2016	CC952	China mainland	272	1718354	24655	pubMLST	g__Campylobacter(UID3076)	99.32	0.72
118627	YZUP28	118627_YZUP28	Human unspecified	2008	CC353	China mainland	96	1730505	11285	pubMLST	g__Campylobacter(UID3076)	99.57	0.11
118628	YZUP29	118628_YZUP29	Human unspecified	2007	CC607	China mainland	180	1785443	6448	pubMLST	g__Campylobacter(UID3076)	99.57	0.35
118629	YZUP3	118629_YZUP3	Human unspecified	2017	CC464	China mainland	148	1784594	11227	pubMLST	g__Campylobacter(UID3076)	99.33	0.18
118630	YZUP31	118630_YZUP31	Human unspecified	2007	CC443	China mainland	31	1682514	46724	pubMLST	g__Campylobacter(UID3076)	99.42	0.15
118631	YZUP32	118631_YZUP32	Human unspecified	2007	UT	China mainland	177	1762950	3809	pubMLST	g__Campylobacter(UID3076)	99.36	0.15
118632	YZUP33	118632_YZUP33	Human unspecified	2007	CC45	China mainland	94	1629277	47191	pubMLST	g__Campylobacter(UID3076)	99.63	0.51
118633	YZUP34	118633_YZUP34	Human unspecified	2008	CC464	China mainland	117	1822740	11287	pubMLST	g__Campylobacter(UID3076)	99.57	0.15
118634	YZUP35	118634_YZUP35	Human unspecified	2007	CC464	China mainland	70	1810507	16442	pubMLST	g__Campylobacter(UID3076)	99.57	0.15
118635	YZUP36	118635_YZUP36	Human unspecified	2008	CC353	China mainland	70	1811680	33537	pubMLST	g__Campylobacter(UID3076)	99.37	0.11
118636	YZUP37	118636_YZUP37	Human unspecified	2007	CC353	China mainland	43	1676280	81687	pubMLST	g__Campylobacter(UID3076)	99.52	0.26
118637	YZUP38	118637_YZUP38	Human unspecified	2007	UT	China mainland	105	1672202	81066	pubMLST	g__Campylobacter(UID3076)	99.57	0.32
118638	YZUP39	118638_YZUP39	Human unspecified	2007	UT	China mainland	117	1745969	6316	pubMLST	g__Campylobacter(UID3076)	99.53	0.11
118639	YZUP4	118639_YZUP4	Human unspecified	2006	CC45	China mainland	143	1747140	13729	pubMLST	g__Campylobacter(UID3076)	99.85	0.21
118640	YZUP40	118640_YZUP40	Human unspecified	2008	CC48	China mainland	73	1697706	43299	pubMLST	g__Campylobacter(UID3076)	99.84	0.16
118641	YZUP41	118641_YZUP41	Human unspecified	2008	UT	China mainland	69	1758646	17575	pubMLST	g__Campylobacter(UID3076)	99.4	0.15
118642	YZUP42	118642_YZUP42	Human unspecified	2007	UT	China mainland	118	1748305	4231	pubMLST	g__Campylobacter(UID3076)	99.56	0.11
118643	YZUP43	118643_YZUP43	Human unspecified	2007	CC52	China mainland	214	1810194	8764	pubMLST	g__Campylobacter(UID3076)	99.57	0.2
118644	YZUP44	118644_YZUP44	Human unspecified	2008	CC45	China mainland	75	1615865	38384	pubMLST	g__Campylobacter(UID3076)	99.66	0.11
118645	YZUP45	118645_YZUP45	Human unspecified	2008	CC353	China mainland	39	1768430	92416	pubMLST	g__Campylobacter(UID3076)	99.57	0.11
118646	YZUP46	118646_YZUP46	Human unspecified	2007	CC45	China mainland	35	1620284	56285	pubMLST	g__Campylobacter(UID3076)	99.34	0.21
118647	YZUP47	118647_YZUP47	Human unspecified	2007	UT	China mainland	58	1855179	56297	pubMLST	g__Campylobacter(UID3076)	99.57	0.15
118648	YZUP48	118648_YZUP48	Human unspecified	2007	UT	China mainland	113	1749341	4851	pubMLST	g__Campylobacter(UID3076)	99.56	0.11
118649	YZUP49	118649_YZUP49	Human unspecified	2008	CC443	China mainland	134	1748170	43511	pubMLST	g__Campylobacter(UID3076)	99.57	0.11
118650	YZUP5	118650_YZUP5	Human unspecified	2007	UT	China mainland	270	1859134	2228	pubMLST	g__Campylobacter(UID3076)	99.57	0.18
118651	YZUP50	118651_YZUP50	Human unspecified	2007	CC460	China mainland	49	1684311	45188	pubMLST	g__Campylobacter(UID3076)	99.34	0.11
118652	YZUP51	118652_YZUP51	Human unspecified	2007	CC464	China mainland	114	1822327	11286	pubMLST	g__Campylobacter(UID3076)	99.57	0.36
118653	YZUP52	118653_YZUP52	Human unspecified	2007	CC21	China mainland	46	1719952	47446	pubMLST	g__Campylobacter(UID3076)	99.53	0.11
118654	YZUP53	118654_YZUP53	Human unspecified	2007	CC354	China mainland	87	1717357	91865	pubMLST	g__Campylobacter(UID3076)	99.57	0.18
118655	YZUP54	118655_YZUP54	Human unspecified	2007	CC257	China mainland	43	1730014	27296	pubMLST	g__Campylobacter(UID3076)	99.57	0.15
118656	YZUP55	118656_YZUP55	Human unspecified	2007	CC607	China mainland	81	1755206	11733	pubMLST	g__Campylobacter(UID3076)	99.57	0.22
118657	YZUP56	118657_YZUP56	Human unspecified	2006	UT	China mainland	75	1780458	14632	pubMLST	g__Campylobacter(UID3076)	99.53	0.15
118658	YZUP57	118658_YZUP57	Human unspecified	2006	CC21	China mainland	76	1728713	47446	pubMLST	g__Campylobacter(UID3076)	99.34	0.11
118659	YZUP58	118659_YZUP58	Human unspecified	2006	CC257	China mainland	77	1699528	27286	pubMLST	g__Campylobacter(UID3076)	99.57	0.72
118660	YZUP59	118660_YZUP59	Human unspecified	2006	UT	China mainland	78	1797119	28597	pubMLST	g__Campylobacter(UID3076)	99.57	0.17
118661	YZUP6	118661_YZUP6	Human unspecified	2006	CC353	China mainland	54	1700552	92416	pubMLST	g__Campylobacter(UID3076)	99.57	0.11
118662	YZUP60	118662_YZUP60	Human unspecified	2006	CC464	China mainland	128	1812158	11286	pubMLST	g__Campylobacter(UID3076)	99.33	0.33
118664	YZUP63	118664_YZUP63	Human unspecified	2006	CC607	China mainland	142	1770709	11231	pubMLST	g__Campylobacter(UID3076)	99.51	0.15
118665	YZUP64	118665_YZUP64	Human unspecified	2006	CC21	China mainland	291	1826185	6046	pubMLST	g__Campylobacter(UID3076)	99.53	0.21
118668	YZUP67	118668_YZUP67	Human unspecified	2006	CC353	China mainland	236	1790528	11116	pubMLST	g__Campylobacter(UID3076)	99.59	0.17
118669	YZUP69	118669_YZUP69	Human unspecified	2006	CC464	China mainland	77	1750376	11248	pubMLST	g__Campylobacter(UID3076)	99.57	0.18
118670	YZUP70	118670_YZUP70	Human unspecified	2006	CC1034	China mainland	117	1678818	76518	pubMLST	g__Campylobacter(UID3076)	99.38	0.43
118671	YZUP71	118671_YZUP71	Human unspecified	2006	UT	China mainland	296	1860022	1541	pubMLST	g__Campylobacter(UID3076)	99.38	0.37
118672	YZUP72	118672_YZUP72	Human unspecified	2006	CC607	China mainland	95	1758755	19690	pubMLST	g__Campylobacter(UID3076)	99.51	0.15
118674	YZUP75	118674_YZUP75	Human unspecified	2006	CC206	China mainland	114	1640166	55580	pubMLST	g__Campylobacter(UID3076)	99.38	0.26
118676	YZUP80	118676_YZUP80	Human unspecified	2007	CC21	China mainland	234	1726702	28967	pubMLST	g__Campylobacter(UID3076)	99.53	0.44
118678	YZUP83	118678_YZUP83	Human unspecified	2006	UT	China mainland	321	1809023	2900	pubMLST	g__Campylobacter(UID3076)	99.4	0.31
118680	YZUP85	118680_YZUP85	Human unspecified	2007	UT	China mainland	282	1867099	5187	pubMLST	g__Campylobacter(UID3076)	99.53	0.32
118681	YZUP9	118681_YZUP9	Human unspecified	2006	CC353	China mainland	62	1814048	21156	pubMLST	g__Campylobacter(UID3076)	99.57	0.15
118682	YZUP91	118682_YZUP91	Human unspecified	2008	UT	China mainland	119	1765155	14892	pubMLST	g__Campylobacter(UID3076)	99.57	0.16
118683	YZUP94	118683_YZUP94	Human unspecified	2007	CC353	China mainland	167	1844114	7017	pubMLST	g__Campylobacter(UID3076)	99.57	0.15
118684	YZUP98	118684_YZUP98	Human unspecified	2006	CC443	China mainland	102	1735519	44794	pubMLST	g__Campylobacter(UID3076)	99.57	0.15
118685	YZUP99	118685_YZUP99	Human unspecified	2006	CC353	China mainland	51	1734307	92410	pubMLST	g__Campylobacter(UID3076)	99.51	0.18

## Sheet: TableS4
Table S4. ANI value of monkey dataset.
	YZU1613	YZU1625	YZU1638	YZU1631	YZU1630	YZU1624	M155	YZU1641	YZU1609	YZU1632	YZU1649	YZU1607	YZU1600	YZU1652	YZU1650	YZU1623	YZU1597	YZU1640	YZU1621	YZU1614	YZU1612	YZU1628	YZU1617	YZU1611	YZU1610	YZU1645	YZU1656	YZU1618	YZU1606	YZU1602	YZU1605	YZU1629	YZU1599	YZU1643	YZU1655	YZU1626	YZU1648	YZU1619	YZU1604	YZU1615	YZU1620	YZU1639	YZU1646	YZU1644
YZU1613	1	0.993214	0.999778	0.975074	0.973598	0.999834	0.973063	0.975688	0.98999	0.974895	0.991053	0.974894	0.974177	0.972818	0.991059	0.9749	0.97485	0.974741	0.976974	0.977831	0.975748	0.976112	0.974184	0.999797	0.994499	0.974725	0.974799	0.971009	0.990011	0.999808	0.975452	0.976125	0.999753	0.975698	0.974795	0.993173	0.974842	0.994469	0.994311	0.999793	0.994447	0.974759	0.974868	0.974765
YZU1625	0.9935	1	0.993392	0.976176	0.974238	0.99352	0.973621	0.976197	0.990544	0.97579	0.991377	0.975777	0.974393	0.973453	0.991372	0.975795	0.975513	0.975369	0.977606	0.978199	0.976337	0.976356	0.974391	0.993448	0.994611	0.975382	0.974726	0.971697	0.990553	0.993463	0.976451	0.976368	0.993449	0.976199	0.974729	0.999925	0.975467	0.994664	0.994032	0.993454	0.994606	0.975632	0.975488	0.975429
YZU1638	0.999698	0.992586	1	0.975598	0.973641	0.999756	0.973304	0.9758	0.989371	0.975202	0.990495	0.975188	0.974772	0.97303	0.990797	0.975206	0.974947	0.974869	0.97757	0.978073	0.976229	0.976018	0.974781	0.999705	0.994106	0.974855	0.975128	0.971338	0.989378	0.999801	0.975965	0.976028	0.999742	0.975802	0.975125	0.992584	0.974924	0.994251	0.994061	0.999766	0.994109	0.975201	0.974943	0.97487
YZU1631	0.976529	0.976769	0.97645	1	0.97972	0.97654	0.977376	0.980469	0.976859	0.999494	0.976559	0.999496	0.992824	0.977247	0.976502	0.999966	0.981081	0.980883	0.978154	0.981295	0.979742	0.976365	0.992824	0.976546	0.976223	0.980886	0.986037	0.974003	0.976859	0.977136	0.978054	0.976379	0.976541	0.980471	0.986036	0.976777	0.981084	0.97619	0.976117	0.977125	0.976791	0.999482	0.981034	0.980934
YZU1630	0.974775	0.975007	0.974679	0.980129	1	0.974781	0.98002	0.987235	0.975001	0.98012	0.975775	0.980119	0.98204	0.979998	0.97568	0.98014	0.978113	0.978378	0.97763	0.982447	0.983907	0.975725	0.98204	0.974896	0.974812	0.97838	0.976556	0.972983	0.974997	0.974787	0.978642	0.975739	0.974784	0.987115	0.9765	0.975003	0.978127	0.974602	0.974859	0.974783	0.974879	0.979973	0.978222	0.978182
YZU1624	0.999859	0.993171	0.999876	0.975287	0.97374	1	0.973486	0.976067	0.990198	0.975132	0.991078	0.975118	0.97419	0.973216	0.991092	0.975136	0.975328	0.975182	0.977322	0.978045	0.976033	0.976219	0.974199	0.999908	0.994544	0.975165	0.97485	0.971411	0.990222	0.999916	0.975568	0.976229	0.999897	0.97607	0.974847	0.993172	0.975292	0.994555	0.994364	0.999886	0.994472	0.974927	0.975289	0.97518
M155	0.975008	0.974682	0.974992	0.977933	0.979639	0.974975	1	0.978039	0.974496	0.977884	0.974948	0.977871	0.979728	0.999521	0.974838	0.977925	0.974804	0.975036	0.982312	0.978426	0.976744	0.981839	0.979733	0.974969	0.974312	0.975037	0.97608	0.976686	0.974501	0.975027	0.983176	0.981854	0.974967	0.978032	0.976071	0.974681	0.974805	0.974487	0.974799	0.975062	0.974461	0.9776	0.974806	0.975026
YZU1641	0.976746	0.977191	0.976732	0.980993	0.987015	0.976742	0.977676	1	0.976766	0.980536	0.977715	0.980521	0.979926	0.977659	0.977652	0.980632	0.980002	0.979996	0.980502	0.983369	0.983775	0.979641	0.979919	0.976695	0.97637	0.979998	0.9793	0.975226	0.976766	0.97676	0.980147	0.979656	0.9767	0.999993	0.979296	0.977191	0.979992	0.976383	0.976349	0.976747	0.976411	0.98036	0.979992	0.979999
YZU1609	0.989678	0.990104	0.989663	0.976257	0.972977	0.989681	0.9727	0.975249	1	0.975845	0.991462	0.975844	0.973253	0.972676	0.991489	0.975849	0.975379	0.975276	0.976115	0.977327	0.975372	0.975853	0.973263	0.989702	0.990192	0.975278	0.975551	0.97179	0.999957	0.989651	0.975873	0.975864	0.989711	0.975253	0.975554	0.990056	0.975386	0.990185	0.98974	0.98965	0.990044	0.975698	0.975394	0.975334
YZU1632	0.976891	0.977318	0.976893	0.999997	0.979645	0.976903	0.97788	0.980199	0.977084	1	0.977095	0.999999	0.993072	0.977865	0.977034	0.999968	0.981266	0.981041	0.978166	0.98094	0.9797	0.976194	0.99307	0.976906	0.976519	0.981044	0.986457	0.97387	0.976906	0.976904	0.978041	0.976208	0.976902	0.980199	0.986457	0.977327	0.98125	0.976565	0.976517	0.976891	0.976517	0.999976	0.981208	0.981108
YZU1649	0.991464	0.992073	0.991412	0.976826	0.974247	0.991328	0.973755	0.976783	0.991818	0.976524	1	0.976523	0.974417	0.973613	0.999938	0.976514	0.975882	0.975808	0.97691	0.977739	0.977116	0.976234	0.974419	0.991422	0.991386	0.975818	0.976203	0.972174	0.991834	0.991331	0.976984	0.976251	0.991332	0.976785	0.976203	0.992075	0.975936	0.991385	0.991348	0.991347	0.991259	0.976319	0.975936	0.975844
YZU1607	0.976658	0.977147	0.976592	0.999786	0.979786	0.976684	0.977898	0.980066	0.976821	0.999999	0.977138	1	0.993027	0.977757	0.977025	0.999968	0.98104	0.98077	0.978155	0.980938	0.979465	0.975667	0.993025	0.976688	0.976191	0.980773	0.986182	0.973954	0.976643	0.976672	0.977558	0.975682	0.97667	0.980066	0.986183	0.97717	0.980982	0.976222	0.976127	0.976631	0.976189	0.999978	0.980982	0.980837
YZU1600	0.976448	0.975605	0.976477	0.993165	0.981652	0.976418	0.980021	0.980641	0.975554	0.992985	0.976442	0.992983	1	0.980036	0.976318	0.993008	0.98049	0.980328	0.976614	0.97987	0.978351	0.97548	0.999994	0.976612	0.975489	0.980329	0.985864	0.973524	0.975352	0.976538	0.977686	0.975482	0.976642	0.980643	0.985862	0.975605	0.980489	0.975266	0.975907	0.976611	0.97563	0.992845	0.980489	0.980321
YZU1652	0.976281	0.975914	0.976185	0.978349	0.979864	0.976221	0.99992	0.97858	0.975708	0.978161	0.976029	0.978148	0.979996	1	0.97583	0.978151	0.975162	0.975154	0.983013	0.978897	0.977376	0.982177	0.979998	0.976303	0.97571	0.975158	0.976647	0.977107	0.975724	0.97622	0.983994	0.982191	0.976326	0.978533	0.976645	0.975913	0.975168	0.975504	0.975765	0.976412	0.975817	0.97799	0.975169	0.975156
YZU1650	0.991603	0.992023	0.991614	0.975919	0.973533	0.991483	0.973942	0.976253	0.992041	0.975616	0.99987	0.975615	0.974828	0.973825	1	0.975606	0.975504	0.975454	0.977017	0.977972	0.976363	0.976392	0.974829	0.991575	0.991304	0.975452	0.975967	0.971757	0.992056	0.991488	0.97754	0.976406	0.991503	0.976255	0.975966	0.992023	0.975526	0.991491	0.991275	0.991504	0.991176	0.975482	0.975546	0.975489
YZU1623	0.976131	0.976507	0.976053	0.999754	0.979702	0.976142	0.977281	0.98	0.976579	0.999478	0.976702	0.999477	0.992909	0.977159	0.97659	1	0.980788	0.980558	0.97771	0.981528	0.980107	0.975372	0.992908	0.976148	0.975624	0.98056	0.985955	0.973382	0.9764	0.976732	0.977141	0.975386	0.976142	0.979998	0.985955	0.976515	0.980727	0.97567	0.975497	0.977031	0.976585	0.999452	0.980756	0.980597
YZU1597	0.97547	0.975507	0.975431	0.981113	0.977373	0.975476	0.973436	0.979247	0.975831	0.980938	0.975633	0.980927	0.979003	0.973308	0.975487	0.980905	1	0.999881	0.975218	0.978876	0.977158	0.975462	0.979005	0.975482	0.975461	0.999887	0.979473	0.972485	0.97585	0.975478	0.975756	0.975476	0.975497	0.979248	0.979472	0.97551	0.999967	0.975413	0.975449	0.975494	0.975014	0.980728	0.999971	0.999944
YZU1640	0.97502	0.975449	0.974985	0.980896	0.977185	0.975009	0.973453	0.979277	0.975512	0.980604	0.975448	0.980593	0.97925	0.973402	0.975448	0.980587	0.999979	1	0.975867	0.978877	0.977206	0.975834	0.979253	0.975086	0.975149	0.999986	0.979861	0.972631	0.975496	0.975031	0.97646	0.975847	0.975051	0.97928	0.979859	0.975454	0.999984	0.975445	0.975302	0.97507	0.974904	0.980428	0.999985	0.999987
YZU1621	0.97676	0.977537	0.976759	0.97707	0.976253	0.97676	0.98166	0.978749	0.976306	0.976864	0.976712	0.976849	0.974808	0.981485	0.976823	0.976881	0.975425	0.975353	1	0.981999	0.978606	0.988164	0.974808	0.97675	0.977744	0.975338	0.977694	0.978316	0.976318	0.976774	0.982158	0.988151	0.976783	0.978927	0.977685	0.977545	0.975424	0.977871	0.977808	0.976752	0.977828	0.976639	0.97543	0.975338
YZU1614	0.977025	0.977278	0.977065	0.980538	0.981092	0.977037	0.976623	0.98241	0.976363	0.979893	0.976597	0.979879	0.977947	0.97653	0.976651	0.980905	0.978324	0.978191	0.981318	1	0.985056	0.980326	0.977955	0.977058	0.97733	0.978156	0.977484	0.975198	0.976327	0.977614	0.978596	0.980323	0.977057	0.982418	0.977476	0.977377	0.978281	0.977413	0.977343	0.977919	0.978095	0.97967	0.978341	0.9783
YZU1612	0.976206	0.976507	0.976071	0.97948	0.983298	0.976228	0.976432	0.982929	0.975942	0.978737	0.976528	0.978722	0.977483	0.976354	0.976483	0.979681	0.977052	0.976875	0.978663	0.985497	1	0.977607	0.97749	0.976215	0.976687	0.97688	0.97634	0.973984	0.975789	0.976773	0.977432	0.977621	0.97624	0.982931	0.976338	0.976508	0.977082	0.976684	0.976259	0.977053	0.977374	0.978588	0.977082	0.976878
YZU1628	0.976885	0.976903	0.976951	0.975957	0.975396	0.976932	0.981507	0.979016	0.976439	0.975457	0.976858	0.975443	0.974515	0.981214	0.976837	0.975474	0.975496	0.975455	0.988891	0.981263	0.978038	1	0.974519	0.97677	0.977161	0.975441	0.976351	0.978706	0.976435	0.976897	0.981874	0.999981	0.976769	0.978869	0.976349	0.976901	0.975498	0.977126	0.977152	0.976745	0.977067	0.975304	0.975604	0.975226
YZU1617	0.976377	0.975443	0.976389	0.99338	0.981345	0.9764	0.979869	0.980526	0.975664	0.993193	0.976379	0.993187	0.999993	0.979869	0.976329	0.993226	0.980621	0.980472	0.976411	0.979769	0.97844	0.975313	1	0.976546	0.975322	0.980473	0.98643	0.973442	0.975448	0.976429	0.977388	0.975313	0.976536	0.980523	0.986428	0.975442	0.980622	0.975102	0.975768	0.976543	0.975469	0.993053	0.980635	0.980454
YZU1611	0.999863	0.993045	0.999916	0.975661	0.973546	0.999891	0.973917	0.97578	0.989616	0.975477	0.990723	0.975465	0.974813	0.973648	0.990693	0.975484	0.974539	0.974435	0.977239	0.978241	0.976063	0.976214	0.97482	1	0.99448	0.974416	0.975366	0.971496	0.98965	0.999943	0.975844	0.976225	0.999954	0.975793	0.975362	0.993045	0.974548	0.994446	0.994091	0.999933	0.994311	0.975342	0.974652	0.974443
YZU1610	0.994582	0.99465	0.994539	0.975725	0.973769	0.994575	0.973188	0.975749	0.991197	0.975322	0.991311	0.975307	0.973598	0.973003	0.991357	0.975326	0.975506	0.975293	0.977808	0.97862	0.976499	0.976613	0.973605	0.994573	1	0.975246	0.975175	0.971647	0.991189	0.994568	0.976496	0.976632	0.994572	0.975751	0.975173	0.994629	0.975414	0.999945	0.999951	0.99453	0.999557	0.975172	0.975553	0.975303
YZU1645	0.975377	0.975488	0.97536	0.980912	0.976996	0.975383	0.973401	0.978976	0.975648	0.980574	0.975395	0.980562	0.979233	0.973351	0.975387	0.980617	0.999988	0.999986	0.975862	0.978504	0.976831	0.975495	0.979235	0.975391	0.974973	1	0.979731	0.972447	0.975632	0.975394	0.97631	0.975507	0.975416	0.97898	0.979729	0.975486	0.99999	0.975214	0.97512	0.975431	0.97475	0.980397	0.999992	0.999995
YZU1656	0.975895	0.976278	0.975706	0.986721	0.976929	0.975884	0.976656	0.979473	0.976621	0.98671	0.976385	0.986707	0.985591	0.976335	0.976399	0.986752	0.981012	0.980768	0.978146	0.97936	0.977688	0.976876	0.985599	0.975724	0.976275	0.980776	1	0.977393	0.976619	0.975899	0.97858	0.976891	0.975753	0.979475	0.999946	0.976279	0.981054	0.976346	0.975946	0.975738	0.976123	0.986542	0.98093	0.980911
YZU1618	0.972272	0.972303	0.972283	0.973934	0.972997	0.972285	0.976147	0.974459	0.972877	0.973666	0.972575	0.973666	0.972834	0.976144	0.972793	0.973691	0.97257	0.972604	0.97886	0.976368	0.97414	0.978694	0.972832	0.972281	0.972144	0.972599	0.977371	1	0.972933	0.972287	0.978925	0.978706	0.97229	0.974612	0.977364	0.9723	0.972594	0.972156	0.972169	0.972283	0.971897	0.973508	0.972575	0.972595
YZU1606	0.989472	0.989892	0.989496	0.975697	0.972614	0.989388	0.97244	0.975304	0.999946	0.975292	0.991371	0.975278	0.972972	0.972415	0.991554	0.975296	0.975301	0.975163	0.976032	0.977258	0.975033	0.975712	0.972981	0.989492	0.99017	0.975167	0.975143	0.971312	1	0.989475	0.97587	0.975724	0.989508	0.975307	0.975145	0.989841	0.975307	0.990174	0.989795	0.989329	0.990025	0.974999	0.975315	0.975217
YZU1602	0.999428	0.992957	0.999506	0.975905	0.973437	0.999508	0.973449	0.975731	0.989484	0.975221	0.990552	0.975206	0.97459	0.973299	0.990601	0.975743	0.974737	0.974631	0.976819	0.97843	0.976554	0.9756	0.9746	0.999453	0.99413	0.974617	0.975209	0.971356	0.98949	1	0.975915	0.975612	0.999508	0.975733	0.975205	0.992956	0.974735	0.994132	0.993871	0.999902	0.994495	0.975016	0.97476	0.974657
YZU1605	0.976566	0.977115	0.976352	0.977832	0.97855	0.97655	0.98319	0.979618	0.977207	0.977493	0.977559	0.977493	0.97726	0.983113	0.977469	0.977594	0.976103	0.975965	0.982949	0.980257	0.977739	0.982774	0.977271	0.976448	0.977083	0.975966	0.977514	0.979599	0.97722	0.976592	1	0.982771	0.976457	0.979622	0.977506	0.976991	0.976106	0.977101	0.976713	0.976466	0.976967	0.977313	0.976106	0.975965
YZU1629	0.976888	0.976831	0.977188	0.976408	0.975504	0.976933	0.981558	0.97918	0.976399	0.975815	0.977001	0.975801	0.974394	0.981271	0.977096	0.975826	0.975364	0.975186	0.988613	0.981469	0.977636	0.999995	0.9744	0.976877	0.977237	0.975201	0.976787	0.97878	0.97639	0.976898	0.981894	1	0.976878	0.979014	0.976784	0.97684	0.975383	0.977294	0.977281	0.976854	0.977226	0.97566	0.975407	0.975151
YZU1599	0.99989	0.992871	0.999953	0.975897	0.973662	0.999916	0.973671	0.975917	0.989503	0.975731	0.990852	0.97573	0.974633	0.973357	0.991017	0.975737	0.975304	0.975195	0.977299	0.978307	0.976297	0.976192	0.974642	0.999922	0.994419	0.97518	0.975596	0.971837	0.989541	0.999976	0.97527	0.976203	1	0.97592	0.975596	0.992871	0.975297	0.994562	0.99424	0.999911	0.994387	0.975595	0.975325	0.97522
YZU1643	0.976868	0.977215	0.97673	0.980859	0.987419	0.976862	0.977881	0.999994	0.976863	0.980524	0.977477	0.980524	0.980268	0.977864	0.977456	0.980522	0.979811	0.979818	0.980039	0.983617	0.983679	0.979551	0.98026	0.976752	0.9763	0.97982	0.979555	0.974961	0.976856	0.97688	0.979979	0.979566	0.976769	1	0.979498	0.977213	0.979813	0.976328	0.976305	0.976745	0.97634	0.980351	0.979813	0.979821
YZU1655	0.975615	0.975954	0.975425	0.986833	0.976976	0.975602	0.976752	0.979317	0.976258	0.986821	0.976209	0.986819	0.98565	0.976432	0.976222	0.986864	0.981047	0.980782	0.97842	0.979198	0.977707	0.977088	0.985657	0.975444	0.975859	0.98079	0.99994	0.977466	0.976256	0.975617	0.978744	0.977103	0.975474	0.979319	1	0.975954	0.981088	0.975932	0.975507	0.975457	0.975711	0.986564	0.980946	0.980944
YZU1626	0.993937	0.999925	0.993802	0.976288	0.974133	0.993929	0.974216	0.97599	0.990771	0.976114	0.991612	0.976101	0.974889	0.974064	0.991606	0.976119	0.975425	0.975236	0.97753	0.978566	0.976583	0.976599	0.974889	0.993845	0.994741	0.975245	0.975079	0.971667	0.990781	0.99391	0.977077	0.976611	0.993862	0.97599	0.975077	1	0.975375	0.994728	0.994158	0.993896	0.994666	0.975945	0.975396	0.975291
YZU1648	0.97529	0.975496	0.975258	0.98113	0.977625	0.9753	0.973338	0.979273	0.97603	0.980892	0.975317	0.980881	0.978818	0.973355	0.975354	0.980862	0.999983	0.999905	0.975325	0.978918	0.977184	0.975695	0.978821	0.975338	0.975427	0.999907	0.979273	0.972652	0.97605	0.975291	0.975625	0.975709	0.975307	0.979274	0.979271	0.975509	1	0.975372	0.9754	0.975308	0.975069	0.980682	0.999997	0.999967
YZU1619	0.994706	0.994339	0.994788	0.975498	0.973265	0.994788	0.974291	0.9754	0.990709	0.975303	0.990895	0.975332	0.974388	0.974135	0.990956	0.975307	0.975341	0.975238	0.977433	0.978706	0.976711	0.976689	0.974368	0.994742	0.999915	0.975193	0.975712	0.971218	0.990703	0.994762	0.977191	0.976708	0.99478	0.975402	0.97571	0.9944	0.975311	1	0.999874	0.994682	0.999523	0.975303	0.975376	0.975229
YZU1604	0.994503	0.994144	0.994364	0.976324	0.974454	0.994459	0.973676	0.97584	0.990818	0.975654	0.991141	0.975683	0.97482	0.973576	0.991164	0.975659	0.975557	0.975517	0.978024	0.978231	0.97618	0.97632	0.974756	0.994399	0.999948	0.975467	0.975107	0.971591	0.990803	0.994509	0.976547	0.976337	0.994409	0.975843	0.975105	0.994135	0.97545	0.999777	1	0.994344	0.999676	0.975504	0.975603	0.975523
YZU1615	0.999438	0.992579	0.999552	0.975497	0.973622	0.999486	0.97333	0.975794	0.989316	0.97481	0.99059	0.974797	0.974419	0.973097	0.990671	0.97569	0.974937	0.974832	0.976942	0.978718	0.976555	0.976056	0.974428	0.999432	0.993964	0.974814	0.975116	0.971297	0.989349	0.999926	0.975297	0.976066	0.999514	0.975795	0.975113	0.992577	0.974933	0.994122	0.993933	1	0.994538	0.974607	0.974958	0.974854
YZU1620	0.994666	0.99446	0.994575	0.976423	0.973932	0.994699	0.973198	0.975726	0.991123	0.975516	0.990873	0.975544	0.974079	0.97311	0.990836	0.976421	0.975787	0.975564	0.977637	0.979461	0.977783	0.976524	0.974048	0.994612	0.999525	0.975559	0.975074	0.972016	0.991115	0.99512	0.976447	0.976542	0.994607	0.975728	0.975072	0.994502	0.975737	0.999526	0.999579	0.994963	1	0.975515	0.975832	0.975624
YZU1639	0.977273	0.977136	0.976847	0.999925	0.980097	0.977286	0.978181	0.980151	0.976783	0.999925	0.977515	0.999925	0.993256	0.978055	0.977541	0.999894	0.98138	0.981072	0.97808	0.980966	0.979396	0.976621	0.993254	0.977261	0.976299	0.981075	0.986268	0.974306	0.976576	0.977288	0.977736	0.976636	0.97732	0.980151	0.986267	0.977141	0.981385	0.976261	0.976184	0.977298	0.975974	1	0.981358	0.9811
YZU1646	0.975355	0.975404	0.975317	0.980857	0.977234	0.975364	0.973964	0.979105	0.975881	0.980674	0.975621	0.980663	0.979339	0.973911	0.975475	0.980671	0.999986	0.999903	0.975116	0.979027	0.977163	0.975507	0.979346	0.97537	0.975356	0.999909	0.979447	0.972749	0.975872	0.97537	0.976092	0.975521	0.975393	0.979111	0.979445	0.9754	0.999997	0.975312	0.975487	0.975386	0.975065	0.9805	1	0.999968
YZU1644	0.975398	0.975696	0.975371	0.980563	0.977009	0.975395	0.973642	0.979053	0.975822	0.980477	0.975557	0.980466	0.979137	0.973506	0.975556	0.980455	0.999959	0.999913	0.975747	0.978534	0.977048	0.975625	0.979139	0.975401	0.975171	0.999921	0.979588	0.972702	0.975841	0.975404	0.975609	0.975637	0.975424	0.979054	0.979587	0.9757	0.999986	0.97535	0.975321	0.975441	0.974945	0.980268	0.99999	1

## Sheet: Table S5
Table S5. Predicted AMR and phenotypic resistance profiles in each C. jejuni isolate from monkey.
Strain	AMR genecoverage percentage (%)				Antimicrobial resistance phenotype
	aadE-Cc	tet(O)	gyrA (T86I)	blaOXA-605/193/184;631/465	GEN	TET	CIP	AMP	ERY	CHL	FFC	CLI
M0155	0	100	100	100	R	R	R	S	S	R	S	R
YZU1597	0	100	100	0	S	R	R	S	R	S	S	R
YZU1599	0	100	100	0	S	S	R	S	S	S	S	R
YZU1600	0	100	100	100	S	S	R	S	S	S	S	R
YZU1602	0	100	100	0	S	S	R	R	R	S	S	S
YZU1604	0	100	0	0	S	S	R	S	S	S	S	S
YZU1605	97	0	100	100	R	S	R	R	S	S	S	S
YZU1606	0	100	100	0	S	S	R	S	S	R	R	S
YZU1607	0	100	100	100	R	S	R	S	S	S	S	R
YZU1609	0	100	100	0	S	S	R	S	S	S	S	S
YZU1610	0	100	0	0	S	R	R	S	S	S	S	S
YZU1611	0	100	100	0	S	S	R	S	S	S	S	S
YZU1612	97	100	100	0	R	R	S	S	R	S	R	R
YZU1613	0	100	100	0	S	R	R	S	S	S	S	S
YZU1614	97	100	100	100	R	R	R	S	R	R	S	S
YZU1615	0	100	100	0	S	S	R	S	S	S	S	S
YZU1617	0	100	100	100	S	R	R	S	S	S	S	R
YZU1618	0	100	100	100	R	R	R	S	S	S	S	R
YZU1619	0	100	0	0	S	R	R	R	S	S	S	S
YZU1620	0	100	0	0	R	S	R	S	S	S	S	R
YZU1621	0	100	100	100	S	R	R	R	S	S	S	S
YZU1623	0	100	100	100	R	S	R	R	S	S	S	R
YZU1624	0	100	100	0	S	S	R	S	S	S	S	S
YZU1625	0	100	100	0	R	S	R	S	R	S	S	S
YZU1626	0	100	100	0	S	S	R	S	S	S	S	S
YZU1628	0	100	100	100	S	S	R	S	S	S	S	S
YZU1629	0	100	100	100	S	R	R	S	S	S	S	S
YZU1630	0	0	100	0	R	S	R	S	R	S	S	R
YZU1631	0	100	100	100	S	S	R	S	S	S	S	S
YZU1632	0	100	100	100	S	R	R	S	S	S	S	R
YZU1638	0	100	100	0	S	S	R	S	S	S	S	S
YZU1639	0	100	100	100	S	R	R	S	S	S	S	S
YZU1640	0	100	100	0	R	S	R	R	R	R	R	S
YZU1641	0	100	100	100	S	S	R	S	S	S	S	S
YZU1643	0	100	100	100	S	S	R	S	S	S	S	S
YZU1644	0	100	100	0	S	S	R	S	R	S	S	R
YZU1645	0	100	100	0	S	S	R	S	S	S	S	S
YZU1646	0	100	100	0	R	S	R	R	S	S	S	R
YZU1648	0	100	100	0	R	R	R	S	R	S	S	S
YZU1649	0	100	100	0	S	S	S	S	S	S	S	R
YZU1650	0	100	100	0	S	R	R	R	S	S	S	S
YZU1652	0	100	100	100	S	S	R	S	S	S	S	S
YZU1655	0	100	100	100	S	S	R	S	S	S	S	S
YZU1656	0	100	100	100	S	S	R	S	S	S	S	S
Total	3	42	40	19	13	15	42	8	9	4	3	15
Frequency(%)	6.8	95.5	90.9	43.2	29.5	34.1	95.5	18.2	20.5	9.1	6.8	34.1

## Sheet: Table S6
Table S6. Phenotypic resistance patterns in C. jejuni isolates from monkeys.
Number of antibiotics	Resistance profiles	Prevalence (%)
1	CIP	34.0% (15/44)
	CLI	2.3% (1/44)
2	TET+CIP	9.1% (4/44)
	CIP+CLI	4.5% (2/44)
3	TET+CIP+CLI	4.5% (2/44)
	TET+CIP+AMP	6.8% (3/44)
	CIP+ERY+GEN	2.3% (1/44)
	CIP+ERY+CLI	2.3% (1/44)
	CIP+CHL+FFC	2.3% (1/44)
	CIP+CLI+GEN	4.5% (2/44)
	CIP+AMP+GEN	2.3% (1/44)
	CIP+ERY+AMP	2.3% (1/44)
4	CIP+AMP+CLI+GEN	4.5% (2/44)
	TET+CIP+CLI+GEN	2.3% (1/44)
	TET+CIP+ERY+CLI	2.3% (1/44)
	CIP+ERY+CLI+GEN	2.3% (1/44)
	TET+CIP+ERY+GEN	2.3% (1/44)
5	TET+ERY+FFC+CLI+GEN	2.3% (1/44)
	TET+CIP+CHL+CLI+GEN	2.3% (1/44)
	TET+CIP+ERY+CHL+GEN	2.3% (1/44)
6	CIP+ERY+CHL+FFC+AMP+GEN	2.3% (1/44)

## Sheet: Table S7
Table S7. Distribution of AMR patterns in the monkey dataset summarized alongside their corresponding phenotypic resistance outcomes.
Antimicrobial resistance gene patterns	Frequency	aadE-Cc1	tet(O)	gyrA (T86I)	blaOXA-184	blaOXA-605/193	blaOXA-631/465	Predicted MDR	Antimicrobial resistance phenotype patterns2	Frequency	GEN	TET	CIP	AMP	ERY	CHL	FFC	CLI	Phenotype MDR
aadE-Cc+gyrA (T86I)+OXA-605/193	1(2.3%)								GEN+CIP+AMP	1(2.3%)
aadE-Cc+tet(O)+gyrA (T86I)	1(2.3%)								GEN+TET+EYR+FFC+CLI	1(2.3%)
aadE-Cc+tet(O)+gyrA (T86I)+OXA-631/465	1(2.3%)								GEN+TET+CIP+EYR+CHL	1(2.3%)
tet(O)	4(9.1%)								CIP	1(2.3%)
									CIP+TET	1(2.3%)
									TET+CIP+AMP	1(2.3%)
									GEN+CIP+CLI	1(2.3%)
tet(O)+gyrA (T86I)+OXA-605/193	14 (31.8%)								CIP	5 (11.4%)
									CIP+TET	2 (4.5%)
									CIP+CLI	1(2.3%)
									CIP+TET+CLI	2 (4.5%)
									TET+CIP+AMP	1(2.3%)
									GEN+CIP+AMP+CLI	1(2.3%)
									GEN+CIP+CLI	1(2.3%)
									GEN+TET+CIP+CHL+CLI	1(2.3%)
tet(O)+gyrA (T86I)+OXA-631/465	1(2.3%)								GEN+TET+CIP+CLI	1(2.3%)
tet(O)+gyrA (T86I)+OXA-184	2 (4.5%)								CIP	2 (4.5%)
tet(O)+gyrA (T86I)	19(43.2%)								CIP	7 (15.9%)
									CLI	1(2.3%)
									TET+CIP+AMP	1(2.3%)
									GEN+TET+CIP+EYR	1(2.3%)
									GEN+CIP+AMP+CLI	1(2.3%)
									CIP+ERY+CLI	1(2.3%)
									GEN+CIP+AMP+ERY+CHL+FFC	1(2.3%)
									GEN+CIP+ERY	1(2.3%)
									TET+CIP	1(2.3%)
									CIP+CHL+FFC	1(2.3%)
									CIP+AMP+ERY	1(2.3%)
									CIP+ERY+CLI	1(2.3%)
									TET+CIP+ERY+CLI	1(2.3%)
gyrA (T86I)	1(2.3%)								GEN+CIP+ERY+CLI	1(2.3%)
1: Black blocks indicate the presence of AMR genes, and light purple blocks indicate phenotypic resistance. Predicted MDR (blue) and phenotypic MDR (dark purple) are also indicated.
2: Antibiotics: ciprofloxacin (CIP), erythromycin (ERY), ampicillin (AMP), gentamicin (GEN), chloramphenicol (CHL), florfenicol (FFC), clindamycin (CLI), and tetracycline (TET).

## Sheet: Table S8
Table S8. Frequency of AMR genes in the genomes of C. jejuni isolates from monkeys and humans.
AMR gene allelic	Monkey isolates (n=44)		Human isolates (n=838)
	No. of positive isolates	Prevalence (%)	No. of positive isolates	Prevalence (%)
aadE-Cc_1	3	0.0681818	51	0.0608592
tet(O)_1	40	0.909091	553	0.659905
tet(O/32/O)_4	2	0.0454545	104	0.124105
aadD_1	0	0	1	0.00119332
ant(6)-Ia_1	0	0	2	0.00238663
ant(6)-Ia_3	0	0	67	0.0799523
aph(2'')-If_2	0	0	11	0.0131265
aph(2'')-Ih_1	0	0	6	0.0071599
aph(3')-III_1	0	0	36	0.0429594
blaOXA-184_1	2	0.0454545	28	0.0334129
blaOXA-185_1	0	0	30	0.0357995
blaOXA-193_1	16	0.363636	617	0.736277
blaOXA-446_1	0	0	1	0.00119332
blaOXA-447_1	0	0	2	0.00238663
blaOXA-449_1	0	0	3	0.00357995
blaOXA-465_1	1	0.0227273	9	0.0107399
blaOXA-466_1	0	0	15	0.0178998
blaOXA-489_1	0	0	4	0.00477327
blaOXA-61_1	0	0	7	0.00835322
blaZ_79	0	0	1	0.00119332
bleO_1	0	0	1	0.00119332
cat(pC194)_1	0	0	9	0.0107399
cat_2	0	0	9	0.0107399
erm(B)_18	0	0	8	0.00954654
fexA_1	0	0	6	0.0071599
lnu(C)_1	0	0	4	0.00477327
lnu(P)_1	0	0	1	0.00119332
tet(K)_1	0	0	1	0.00119332
tet(L)_2	0	0	1	0.00119332
tet(L)_8	0	0	21	0.0250597
tet(O)_2	0	0	5	0.00596659

## Sheet: Table S9
Table S9. Fisher analysis on the prevalence of five AMR genes in the genomes of C. jejuni isolates from various hosts.
AMR gene	Monkey isolates (n=44)		Human isolates (n=838)			Chicken isolates (n=274)			Cattle isolates (n=24)			Sheep isolates (n=14)			Goose isolates (n=15)
	No. of positive isolates	Prevalence (%)	No. of positive isolates	Prevalence (%)	P value in Fisher test(vs. Monkey isolates)	No. of positive isolates	Prevalence (%)	P value in Fisher test(vs. Monkey isolates)	No. of positive isolates	Prevalence (%)	P value in Fisher test(vs. Monkey isolates)	No. of positive isolates	Prevalence (%)	P value in Fisher test(vs. Monkey isolates)	No. of positive isolates	Prevalence (%)	P value in Fisher test(vs. Monkey isolates)
aadE-Cc	3	0.0681818	51	0.0608592	0.746759	11	0.040146	0.421669	1	0.0416667	1	1	0.0714286	1	1	0.0666667	1
blaOXA-184	2	0.0454545	28	0.0334129	0.657723	36	0.131387	0.133173	0	0	0.536435	0	0	1	1	0.0666667	1
blaOXA-193	16	0.363636	617	0.736277	8e-07	151	0.551095	0.0231912	17	0.708333	0.0106164	10	0.714286	0.0312878	10	0.666667	0.0693426
blaOXA-465	1	0.0227273	9	0.0107399	0.402164	19	0.0693431	0.330392	0	0	1	0	0	1	2	0.133333	0.156111
tet(O)	40	0.909091	559	0.667064	0.0003968	102	0.372263	0	18	0.75	0.148257	9	0.642857	0.0295736	13	0.866667	0.638459
tet(O/32/O)	2	0.0454545	104	0.124105	0.152764	19	0.0693431	0.75003	0	0	0.536435	0	0	1	0	0	1

## Sheet: TableS10
Table S10. Gene presence and absence in C. jejuni isolate from monkey dataset.
allele_name	gene_family	consensus_gene_name	threshold	number_genomes	products	average_length(bp)	M155	YZU1597	YZU1599	YZU1600	YZU1602	YZU1604	YZU1605	YZU1606	YZU1607	YZU1609	YZU1610	YZU1611	YZU1612	YZU1613	YZU1614	YZU1615	YZU1617	YZU1618	YZU1619	YZU1620	YZU1621	YZU1623	YZU1624	YZU1625	YZU1626	YZU1628	YZU1629	YZU1630	YZU1631	YZU1632	YZU1638	YZU1639	YZU1640	YZU1641	YZU1643	YZU1644	YZU1645	YZU1646	YZU1648	YZU1649	YZU1650	YZU1652	YZU1655
g00003_00006	g00003	soj	98	44	Sporulation initiation inhibitor protein Soj(44)	786	M155_01604	YZU1597_01491	YZU1599_01312	YZU1600_01307	YZU1602_01289	YZU1604_01413	YZU1605_01334	YZU1606_01544	YZU1607_01403	YZU1609_01543	YZU1610_01354	YZU1611_01312	YZU1612_01465	YZU1613_01271	YZU1614_01263	YZU1615_01324	YZU1617_01354	YZU1618_01322	YZU1619_01351	YZU1620_01357	YZU1621_01292	YZU1623_01406	YZU1624_01289	YZU1625_01305	YZU1626_01347	YZU1628_01327	YZU1629_01329	YZU1630_01347	YZU1631_01405	YZU1632_01421	YZU1638_01304	YZU1639_01422	YZU1640_01496	YZU1641_01447	YZU1643_01415	YZU1644_01449	YZU1645_01493	YZU1646_01493	YZU1648_01489	YZU1649_01621	YZU1650_01622	YZU1652_01627	YZU1655_01552
g02296_00006	g02296	NA	98	2	hypothetical protein(2)	354																										YZU1628_01459	YZU1629_01382
g01950_00006	g01950	NA	98	1	hypothetical protein(1)	615															YZU1614_01759
g01852_00006	g01852	NA	98	1	hypothetical protein(1)	1224																												YZU1630_01713
g02066_00006	g02066	NA	98	1	hypothetical protein(1)	210							YZU1605_01517
g00157_00006	g00157	ychF	98	44	Ribosome-binding ATPase YchF(44)	1104	M155_00458	YZU1597_00403	YZU1599_01706	YZU1600_01244	YZU1602_01704	YZU1604_01159	YZU1605_00476	YZU1606_01278	YZU1607_00761	YZU1609_01279	YZU1610_00939	YZU1611_01663	YZU1612_00384	YZU1613_01666	YZU1614_00591	YZU1615_01720	YZU1617_01186	YZU1618_00841	YZU1619_00971	YZU1620_00942	YZU1621_00380	YZU1623_00401	YZU1624_01660	YZU1625_01251	YZU1626_01171	YZU1628_00168	YZU1629_00402	YZU1630_00167	YZU1631_00286	YZU1632_00643	YZU1638_01676	YZU1639_00643	YZU1640_00104	YZU1641_00104	YZU1643_00468	YZU1644_00104	YZU1645_00104	YZU1646_00404	YZU1648_00402	YZU1649_00979	YZU1650_00819	YZU1652_00170	YZU1655_01152
g00258_00006	g00258	typA	98	44	GTP-binding protein TypA/BipA(44)	1809	M155_01661	YZU1597_01437	YZU1599_01250	YZU1600_01360	YZU1602_01351	YZU1604_01352	YZU1605_01388	YZU1606_01771	YZU1607_01456	YZU1609_01773	YZU1610_01293	YZU1611_01250	YZU1612_01409	YZU1613_01209	YZU1614_01315	YZU1615_01262	YZU1617_01301	YZU1618_01376	YZU1619_01290	YZU1620_01296	YZU1621_01237	YZU1623_01459	YZU1624_01351	YZU1625_01367	YZU1626_01285	YZU1628_01271	YZU1629_01273	YZU1630_01290	YZU1631_01352	YZU1632_01368	YZU1638_01366	YZU1639_01369	YZU1640_01442	YZU1641_01392	YZU1643_01470	YZU1644_01503	YZU1645_01439	YZU1646_01439	YZU1648_01435	YZU1649_01723	YZU1650_01724	YZU1652_01569	YZU1655_01658
g00594_00006	g00594	tgt	98	44	Queuine tRNA-ribosyltransferase(44)	1121.73	M155_00378	YZU1597_00306	YZU1599_01539	YZU1600_00522	YZU1602_01489	YZU1604_01532	YZU1605_00553	YZU1606_01425	YZU1607_00322	YZU1609_01471	YZU1610_01427	YZU1611_01491	YZU1612_00304	YZU1613_01498	YZU1614_00285	YZU1615_01504	YZU1617_00523	YZU1618_01644	YZU1619_01470	YZU1620_01564	YZU1621_00305	YZU1623_00321	YZU1624_01489	YZU1625_01490	YZU1626_01505	YZU1628_00242	YZU1629_00328	YZU1630_00249	YZU1631_01235	YZU1632_00036	YZU1638_01505	YZU1639_00322	YZU1640_00202	YZU1641_00184	YZU1643_00388	YZU1644_00202	YZU1645_00202	YZU1646_00307	YZU1648_00305	YZU1649_01316	YZU1650_01315	YZU1652_00249	YZU1655_00033
g02151_00006	g02151	NA	98	17	hypothetical protein(17)	581.47			YZU1599_01561		YZU1602_01467	YZU1604_01555		YZU1606_01867		YZU1609_01860	YZU1610_01404	YZU1611_01468		YZU1613_01521		YZU1615_01481			YZU1619_01493	YZU1620_01587			YZU1624_01467	YZU1625_01471	YZU1626_01484						YZU1638_01482									YZU1649_01291	YZU1650_01290
g00021_00006	g00021	rpmC	98	44	50S ribosomal protein L29(44)	186	M155_01260	YZU1597_00892	YZU1599_00630	YZU1600_00841	YZU1602_00548	YZU1604_00638	YZU1605_00882	YZU1606_00057	YZU1607_01053	YZU1609_00057	YZU1610_00056	YZU1611_00631	YZU1612_01099	YZU1613_00628	YZU1614_00886	YZU1615_00643	YZU1617_00927	YZU1618_00777	YZU1619_00666	YZU1620_00263	YZU1621_01577	YZU1623_01056	YZU1624_00629	YZU1625_00802	YZU1626_00802	YZU1628_01636	YZU1629_01600	YZU1630_01059	YZU1631_00977	YZU1632_01135	YZU1638_00563	YZU1639_01054	YZU1640_00895	YZU1641_00950	YZU1643_00970	YZU1644_00894	YZU1645_00975	YZU1646_00974	YZU1648_00890	YZU1649_00673	YZU1650_00747	YZU1652_01342	YZU1655_00696
g00343_00006	g00343	gatC	98	44	Glutamyl-tRNA(Gln) amidotransferase subunit C(44)	285	M155_01527	YZU1597_01160	YZU1599_00827	YZU1600_01013	YZU1602_00826	YZU1604_01306	YZU1605_01141	YZU1606_00927	YZU1607_01226	YZU1609_01034	YZU1610_01246	YZU1611_00828	YZU1612_01266	YZU1613_00923	YZU1614_01076	YZU1615_00840	YZU1617_01112	YZU1618_01136	YZU1619_01118	YZU1620_01144	YZU1621_01080	YZU1623_01229	YZU1624_00721	YZU1625_00998	YZU1626_00891	YZU1628_00794	YZU1629_00796	YZU1630_01144	YZU1631_01167	YZU1632_01226	YZU1638_00736	YZU1639_01326	YZU1640_01163	YZU1641_01039	YZU1643_01132	YZU1644_01067	YZU1645_01162	YZU1646_01161	YZU1648_01063	YZU1649_01127	YZU1650_01019	YZU1652_01526	YZU1655_01188
g01855_00006	g01855	mgl	98	12	L-methionine gamma-lyase(12)	1272							YZU1605_00856		YZU1607_01025				YZU1612_01072		YZU1614_00912						YZU1621_01604	YZU1623_01028				YZU1628_01609	YZU1629_01627	YZU1630_01085	YZU1631_01005	YZU1632_01163		YZU1639_01026
g00139_00006	g00139	NA	98	44	hypothetical protein(44)	720	M155_01705	YZU1597_01384	YZU1599_01423	YZU1600_01410	YZU1602_01421	YZU1604_01595	YZU1605_01441	YZU1606_01328	YZU1607_01531	YZU1609_01356	YZU1610_01567	YZU1611_01423	YZU1612_01550	YZU1613_01382	YZU1614_01386	YZU1615_01435	YZU1617_01412	YZU1618_01455	YZU1619_01564	YZU1620_01627	YZU1621_01518	YZU1623_01511	YZU1624_01421	YZU1625_01630	YZU1626_01645	YZU1628_01509	YZU1629_01540	YZU1630_01566	YZU1631_01515	YZU1632_01531	YZU1638_01436	YZU1639_01532	YZU1640_01365	YZU1641_01535	YZU1643_01553	YZU1644_01388	YZU1645_01362	YZU1646_01363	YZU1648_01382	YZU1649_01510	YZU1650_01511	YZU1652_01704	YZU1655_01386
g00383_00006	g00383	NA	98	44	hypothetical protein(44)	645	M155_00302	YZU1597_00287	YZU1599_01090	YZU1600_00503	YZU1602_01088	YZU1604_00284	YZU1605_00572	YZU1606_00633	YZU1607_00303	YZU1609_00634	YZU1610_00599	YZU1611_01090	YZU1612_00285	YZU1613_01049	YZU1614_00266	YZU1615_01102	YZU1617_00504	YZU1618_00289	YZU1619_00279	YZU1620_00602	YZU1621_00286	YZU1623_00302	YZU1624_01088	YZU1625_00387	YZU1626_00629	YZU1628_00261	YZU1629_00309	YZU1630_00268	YZU1631_01254	YZU1632_00055	YZU1638_01103	YZU1639_00303	YZU1640_00221	YZU1641_00203	YZU1643_00369	YZU1644_00221	YZU1645_00221	YZU1646_00288	YZU1648_00286	YZU1649_00278	YZU1650_00278	YZU1652_00329	YZU1655_00052
g01320_00005	g01320	sbmA	95	44	Peptide antibiotic transporter SbmA(44)	1200.07	M155_01701	YZU1597_01388	YZU1599_01427	YZU1600_01406	YZU1602_01425	YZU1604_01591	YZU1605_01437	YZU1606_01324	YZU1607_01535	YZU1609_01360	YZU1610_01571	YZU1611_01427	YZU1612_01546	YZU1613_01386	YZU1614_01390	YZU1615_01439	YZU1617_01408	YZU1618_01460	YZU1619_01568	YZU1620_01623	YZU1621_01522	YZU1623_01507	YZU1624_01425	YZU1625_01634	YZU1626_01649	YZU1628_01505	YZU1629_01544	YZU1630_01570	YZU1631_01519	YZU1632_01535	YZU1638_01440	YZU1639_01536	YZU1640_01361	YZU1641_01539	YZU1643_01557	YZU1644_01392	YZU1645_01358	YZU1646_01359	YZU1648_01386	YZU1649_01506	YZU1650_01507	YZU1652_01700	YZU1655_01390
g02027_00006	g02027	NA	98	5	hypothetical protein(5)	4455													YZU1612_01715		YZU1614_01680	YZU1615_01835				YZU1620_01786		YZU1623_01642
g01993_00006	g01993	NA	98	5	hypothetical protein(5)	333													YZU1612_01706		YZU1614_01671	YZU1615_01826				YZU1620_01795		YZU1623_01651
g01806_00005	g01806	NA	95	13	hypothetical protein(13)	945			YZU1599_01748		YZU1602_01746			YZU1606_01702		YZU1609_01704		YZU1611_01756		YZU1613_01708	YZU1614_01615	YZU1615_01762							YZU1624_01767					YZU1630_01601			YZU1638_01731									YZU1649_01690	YZU1650_01691
g01442_00005	g01442	NA	95	9	hypothetical protein(9)	726	M155_00281			YZU1600_00482					YZU1607_00282								YZU1617_00483					YZU1623_00281							YZU1631_01275	YZU1632_00076		YZU1639_00282										YZU1652_00350
g01563_00005	g01563	NA	95	11	hypothetical protein(11)	405	M155_00730	YZU1597_00749																YZU1618_00553															YZU1640_00752	YZU1641_00559	YZU1643_00828	YZU1644_00751	YZU1645_00750	YZU1646_00596	YZU1648_00747			YZU1652_00941
g01482_00005	g01482	NA	95	44	dITP/XTP pyrophosphatase(44)	603	M155_01028	YZU1597_01556	YZU1599_01603	YZU1600_00165	YZU1602_01614	YZU1604_01696	YZU1605_01566	YZU1606_00386	YZU1607_00830	YZU1609_00387	YZU1610_01637	YZU1611_01604	YZU1612_00987	YZU1613_01576	YZU1614_01470	YZU1615_01630	YZU1617_00165	YZU1618_01526	YZU1619_01635	YZU1620_01449	YZU1621_00580	YZU1623_00833	YZU1624_01601	YZU1625_01428	YZU1626_01431	YZU1628_01405	YZU1629_01437	YZU1630_00595	YZU1631_00610	YZU1632_00830	YZU1638_01631	YZU1639_00967	YZU1640_01553	YZU1641_01328	YZU1643_00048	YZU1644_01559	YZU1645_01550	YZU1646_01551	YZU1648_01554	YZU1649_01437	YZU1650_01429	YZU1652_00665	YZU1655_00389
g00917_00005	g00917	NA	95	44	hypothetical protein(44)	1521	M155_00867	YZU1597_00617	YZU1599_00123	YZU1600_00670	YZU1602_00123	YZU1604_00867	YZU1605_00125	YZU1606_00796	YZU1607_00472	YZU1609_00771	YZU1610_00758	YZU1611_00175	YZU1612_00113	YZU1613_00173	YZU1614_00437	YZU1615_00175	YZU1617_00674	YZU1618_00414	YZU1619_00438	YZU1620_00810	YZU1621_00763	YZU1623_00691	YZU1624_00123	YZU1625_00230	YZU1626_00229	YZU1628_00575	YZU1629_00756	YZU1630_00811	YZU1631_00130	YZU1632_00472	YZU1638_00175	YZU1639_00472	YZU1640_00620	YZU1641_00695	YZU1643_00692	YZU1644_00619	YZU1645_00619	YZU1646_00728	YZU1648_00616	YZU1649_00439	YZU1650_00438	YZU1652_01078	YZU1655_00920
g01204_00005	g01204	NA	95	44	hypothetical protein(44)	453	M155_01491	YZU1597_01125	YZU1599_00791	YZU1600_01048	YZU1602_00790	YZU1604_01270	YZU1605_01105	YZU1606_00962	YZU1607_01261	YZU1609_00999	YZU1610_01210	YZU1611_00792	YZU1612_01302	YZU1613_00887	YZU1614_01040	YZU1615_00804	YZU1617_01077	YZU1618_01100	YZU1619_01082	YZU1620_01180	YZU1621_01044	YZU1623_01264	YZU1624_00757	YZU1625_00962	YZU1626_00927	YZU1628_00830	YZU1629_00832	YZU1630_01179	YZU1631_01132	YZU1632_01261	YZU1638_00772	YZU1639_01291	YZU1640_01128	YZU1641_01074	YZU1643_01167	YZU1644_01102	YZU1645_01127	YZU1646_01126	YZU1648_01098	YZU1649_01091	YZU1650_01055	YZU1652_01490	YZU1655_01223
g01110_00006	g01110	ydfG	98	44	NADP-dependent 3-hydroxy acid dehydrogenase YdfG(44)	750	M155_00549	YZU1597_00491	YZU1599_01206	YZU1600_01158	YZU1602_01204	YZU1604_01071	YZU1605_00384	YZU1606_01192	YZU1607_00675	YZU1609_01193	YZU1610_01027	YZU1611_01206	YZU1612_00469	YZU1613_01125	YZU1614_00677	YZU1615_01218	YZU1617_01272	YZU1618_00932	YZU1619_00883	YZU1620_01030	YZU1621_00468	YZU1623_00487	YZU1624_01164	YZU1625_01164	YZU1626_01258	YZU1628_00078	YZU1629_00492	YZU1630_00080	YZU1631_00372	YZU1632_00729	YZU1638_01219	YZU1639_00729	YZU1640_00016	YZU1641_00017	YZU1643_00555	YZU1644_00016	YZU1645_00016	YZU1646_00492	YZU1648_00490	YZU1649_00893	YZU1650_00905	YZU1652_00080	YZU1655_01066
g00875_00005	g00875	bsdB	95	44	putative UbiX-like flavin prenyltransferase(44)	564	M155_00610	YZU1597_01617	YZU1599_01145	YZU1600_01637	YZU1602_01143	YZU1604_01010	YZU1605_00323	YZU1606_01729	YZU1607_00614	YZU1609_01735	YZU1610_01088	YZU1611_01145	YZU1612_00530	YZU1613_01186	YZU1614_00738	YZU1615_01157	YZU1617_01639	YZU1618_00993	YZU1619_00822	YZU1620_01091	YZU1621_00531	YZU1623_00548	YZU1624_01225	YZU1625_01742	YZU1626_01757	YZU1628_00016	YZU1629_00554	YZU1630_00018	YZU1631_00433	YZU1632_00790	YZU1638_01158	YZU1639_00790	YZU1640_01614	YZU1641_01592	YZU1643_01611	YZU1644_01611	YZU1645_01619	YZU1646_01620	YZU1648_01616	YZU1649_00832	YZU1650_00966	YZU1652_00019	YZU1655_01005
g01721_00005	g01721	degP	95	44	Periplasmic serine endoprotease DegP(44)	1419	M155_00111	YZU1597_00090	YZU1599_00413	YZU1600_00300	YZU1602_00374	YZU1604_00083	YZU1605_00631	YZU1606_00432	YZU1607_00098	YZU1609_00433	YZU1610_00396	YZU1611_00376	YZU1612_00619	YZU1613_00411	YZU1614_00077	YZU1615_00388	YZU1617_00301	YZU1618_00097	YZU1619_00077	YZU1620_00402	YZU1621_00089	YZU1623_00097	YZU1624_00413	YZU1625_00589	YZU1626_00428	YZU1628_00460	YZU1629_00110	YZU1630_00463	YZU1631_00754	YZU1632_00260	YZU1638_00388	YZU1639_00098	YZU1640_00418	YZU1641_00396	YZU1643_00176	YZU1644_00419	YZU1645_00419	YZU1646_00091	YZU1648_00090	YZU1649_00077	YZU1650_00077	YZU1652_00522	YZU1655_00250
g01649_00002	g01649	NA	70	9	hypothetical protein(9)	202.67			YZU1599_01766		YZU1602_01764							YZU1611_01719		YZU1613_01726		YZU1615_01780							YZU1624_01730	YZU1625_01713	YZU1626_01728						YZU1638_01768
g00964_00001	g00964	NA	60	9	hypothetical protein(9)	668.33	M155_00691	YZU1597_00785																YZU1618_00585															YZU1640_00788			YZU1644_00787	YZU1645_00786	YZU1646_00560	YZU1648_00783			YZU1652_00904
g01689_00005	g01689	pnp	95	44	Polyribonucleotide nucleotidyltransferase(44)	2160	M155_00086	YZU1597_00064	YZU1599_00439	YZU1600_00274	YZU1602_00348	YZU1604_00057	YZU1605_01627	YZU1606_01605	YZU1607_00073	YZU1609_01639	YZU1610_00370	YZU1611_00350	YZU1612_00594	YZU1613_00437	YZU1614_00052	YZU1615_00362	YZU1617_00275	YZU1618_00072	YZU1619_00051	YZU1620_00376	YZU1621_00064	YZU1623_00072	YZU1624_00439	YZU1625_00614	YZU1626_00403	YZU1628_00486	YZU1629_00084	YZU1630_00489	YZU1631_00779	YZU1632_00285	YZU1638_00362	YZU1639_00073	YZU1640_00444	YZU1641_00421	YZU1643_00151	YZU1644_00445	YZU1645_00445	YZU1646_00065	YZU1648_00064	YZU1649_00051	YZU1650_00051	YZU1652_00547	YZU1655_00275
g01445_00005	g01445	hsdR	95	9	hypothetical protein(6):Type I restriction enzyme EcoR124II R protein(3)	1508		YZU1597_01308																			YZU1621_00746					YZU1628_01030	YZU1629_01031						YZU1640_01313			YZU1644_01312	YZU1645_01212	YZU1646_01311	YZU1648_01306
g01177_00005	g01177	NA	95	11	hypothetical protein(11)	543	M155_00690	YZU1597_00786																YZU1618_00589															YZU1640_00789	YZU1641_00530	YZU1643_00857	YZU1644_00788	YZU1645_00787	YZU1646_00559	YZU1648_00784			YZU1652_00903
g00970_00005	g00970	yiiM	95	44	Protein YiiM(44)	669	M155_00846	YZU1597_00634	YZU1599_00142	YZU1600_00688	YZU1602_00142	YZU1604_00848	YZU1605_00144	YZU1606_00814	YZU1607_00455	YZU1609_00753	YZU1610_00777	YZU1611_00156	YZU1612_00132	YZU1613_00155	YZU1614_00454	YZU1615_00156	YZU1617_00656	YZU1618_00434	YZU1619_00456	YZU1620_00792	YZU1621_00781	YZU1623_00708	YZU1624_00141	YZU1625_00211	YZU1626_00211	YZU1628_00594	YZU1629_00737	YZU1630_00792	YZU1631_00147	YZU1632_00455	YZU1638_00156	YZU1639_00455	YZU1640_00637	YZU1641_00676	YZU1643_00711	YZU1644_00636	YZU1645_00636	YZU1646_00711	YZU1648_00633	YZU1649_00457	YZU1650_00456	YZU1652_01057	YZU1655_00903
g01703_00005	g01703	NA	95	9	hypothetical protein(9)	1721.33			YZU1599_00665		YZU1602_00513			YZU1606_00022		YZU1609_00022		YZU1611_00666		YZU1613_00664		YZU1615_00678							YZU1624_00664								YZU1638_00528
g00216_00006	g00216	glmM	98	44	Phosphoglucosamine mutase(44)	1338	M155_01489	YZU1597_01123	YZU1599_00789	YZU1600_01050	YZU1602_00788	YZU1604_01268	YZU1605_01103	YZU1606_00964	YZU1607_01263	YZU1609_00997	YZU1610_01208	YZU1611_00790	YZU1612_01304	YZU1613_00885	YZU1614_01038	YZU1615_00802	YZU1617_01075	YZU1618_01098	YZU1619_01080	YZU1620_01182	YZU1621_01042	YZU1623_01266	YZU1624_00759	YZU1625_00960	YZU1626_00929	YZU1628_00832	YZU1629_00834	YZU1630_01181	YZU1631_01130	YZU1632_01263	YZU1638_00774	YZU1639_01289	YZU1640_01126	YZU1641_01076	YZU1643_01169	YZU1644_01104	YZU1645_01125	YZU1646_01124	YZU1648_01100	YZU1649_01089	YZU1650_01057	YZU1652_01488	YZU1655_01225
g00701_00002	g00701	porA	70	44	Major outer membrane protein(44)	1261.16	M155_00080	YZU1597_00058	YZU1599_00446	YZU1600_00268	YZU1602_00341	YZU1604_00050	YZU1605_01632	YZU1606_01611	YZU1607_00067	YZU1609_01633	YZU1610_00363	YZU1611_00343	YZU1612_00588	YZU1613_00444	YZU1614_00047	YZU1615_00355	YZU1617_00269	YZU1618_00067	YZU1619_00044	YZU1620_00369	YZU1621_00059	YZU1623_00066	YZU1624_00446	YZU1625_00621	YZU1626_00396	YZU1628_00492	YZU1629_00078	YZU1630_00495	YZU1631_00785	YZU1632_00291	YZU1638_00355	YZU1639_00067	YZU1640_00450	YZU1641_00427	YZU1643_00145	YZU1644_00451	YZU1645_00451	YZU1646_00059	YZU1648_00058	YZU1649_00045	YZU1650_00045	YZU1652_00553	YZU1655_00281
g01835_00006	g01835	NA	98	2	hypothetical protein(2)	1284	M155_00710																																									YZU1652_00921
g00159_00006	g00159	bamD	98	44	Outer membrane protein assembly factor BamD(44)	648	M155_00255	YZU1597_00239	YZU1599_01040	YZU1600_00454	YZU1602_01038	YZU1604_00234	YZU1605_00786	YZU1606_00584	YZU1607_00252	YZU1609_00585	YZU1610_00549	YZU1611_01040	YZU1612_00768	YZU1613_00999	YZU1614_00222	YZU1615_01052	YZU1617_00455	YZU1618_00243	YZU1619_00229	YZU1620_00552	YZU1621_00238	YZU1623_00251	YZU1624_01038	YZU1625_00437	YZU1626_00579	YZU1628_00311	YZU1629_00259	YZU1630_00312	YZU1631_01305	YZU1632_00106	YZU1638_01053	YZU1639_00252	YZU1640_00269	YZU1641_00247	YZU1643_00325	YZU1644_00269	YZU1645_00269	YZU1646_00240	YZU1648_00238	YZU1649_00229	YZU1650_00229	YZU1652_00377	YZU1655_00097
g00224_00006	g00224	NA	98	44	hypothetical protein(44)	663	M155_00083	YZU1597_00061	YZU1599_00442	YZU1600_00271	YZU1602_00345	YZU1604_00054	YZU1605_01629	YZU1606_01608	YZU1607_00070	YZU1609_01636	YZU1610_00367	YZU1611_00347	YZU1612_00591	YZU1613_00440	YZU1614_00050	YZU1615_00359	YZU1617_00272	YZU1618_00070	YZU1619_00048	YZU1620_00373	YZU1621_00062	YZU1623_00069	YZU1624_00442	YZU1625_00617	YZU1626_00400	YZU1628_00489	YZU1629_00081	YZU1630_00492	YZU1631_00782	YZU1632_00288	YZU1638_00359	YZU1639_00070	YZU1640_00447	YZU1641_00424	YZU1643_00148	YZU1644_00448	YZU1645_00448	YZU1646_00062	YZU1648_00061	YZU1649_00048	YZU1650_00048	YZU1652_00550	YZU1655_00278
g01496_00005	g01496	NA	95	44	hypothetical protein(44)	521.18	M155_00386	YZU1597_00314	YZU1599_01531	YZU1600_00530	YZU1602_01497	YZU1604_01524	YZU1605_00545	YZU1606_01433	YZU1607_00330	YZU1609_01463	YZU1610_01435	YZU1611_01499	YZU1612_00312	YZU1613_01490	YZU1614_00293	YZU1615_01512	YZU1617_00531	YZU1618_01636	YZU1619_01462	YZU1620_01556	YZU1621_00313	YZU1623_00329	YZU1624_01497	YZU1625_01498	YZU1626_01513	YZU1628_00234	YZU1629_00336	YZU1630_00241	YZU1631_01227	YZU1632_00028	YZU1638_01513	YZU1639_00330	YZU1640_00194	YZU1641_00176	YZU1643_00396	YZU1644_00194	YZU1645_00194	YZU1646_00315	YZU1648_00313	YZU1649_01324	YZU1650_01323	YZU1652_00241	YZU1655_00025
g02173_00006	g02173	def1	98	1	Peptide deformylase 1(1)	495															YZU1614_01587
g01780_00005	g01780	hemN	95	44	Oxygen-independent coproporphyrinogen-III oxidase-like protein YqeR(44)	1068	M155_00824	YZU1597_00656	YZU1599_00164	YZU1600_00710	YZU1602_00164	YZU1604_00826	YZU1605_00166	YZU1606_00836	YZU1607_00433	YZU1609_00731	YZU1610_00799	YZU1611_00134	YZU1612_00154	YZU1613_00133	YZU1614_00476	YZU1615_00134	YZU1617_00634	YZU1618_00456	YZU1619_00478	YZU1620_00770	YZU1621_00803	YZU1623_00730	YZU1624_00163	YZU1625_00189	YZU1626_00189	YZU1628_00616	YZU1629_00715	YZU1630_00770	YZU1631_00169	YZU1632_00433	YZU1638_00134	YZU1639_00433	YZU1640_00659	YZU1641_00654	YZU1643_00733	YZU1644_00658	YZU1645_00658	YZU1646_00689	YZU1648_00655	YZU1649_00479	YZU1650_00478	YZU1652_01035	YZU1655_00881
g00723_00004	g00723	rfaF	90	44	ADP-heptose--LPS heptosyltransferase 2(44)	953.86	M155_00188	YZU1597_00167	YZU1599_00336	YZU1600_00378	YZU1602_00451	YZU1604_00160	YZU1605_00709	YZU1606_00510	YZU1607_00176	YZU1609_00511	YZU1610_00473	YZU1611_00453	YZU1612_00697	YZU1613_00334	YZU1614_00155	YZU1615_00465	YZU1617_00379	YZU1618_00173	YZU1619_00154	YZU1620_00479	YZU1621_00166	YZU1623_00175	YZU1624_00336	YZU1625_00512	YZU1626_00505	YZU1628_00384	YZU1629_00186	YZU1630_00385	YZU1631_00676	YZU1632_00182	YZU1638_00465	YZU1639_00176	YZU1640_00341	YZU1641_00320	YZU1643_00252	YZU1644_00341	YZU1645_00341	YZU1646_00168	YZU1648_00167	YZU1649_00154	YZU1650_00154	YZU1652_00445	YZU1655_00172
g01930_00006	g01930	NA	98	2	hypothetical protein(2)	201													YZU1612_01448		YZU1614_01279
g01832_00006	g01832	NA	98	1	hypothetical protein(1)	279															YZU1614_01629
g00137_00006	g00137	relA	98	44	GTP pyrophosphokinase(44)	2196	M155_00067	YZU1597_00045	YZU1599_00459	YZU1600_00255	YZU1602_00328	YZU1604_00037	YZU1605_01645	YZU1606_01624	YZU1607_00054	YZU1609_01620	YZU1610_00350	YZU1611_00330	YZU1612_00575	YZU1613_00457	YZU1614_00034	YZU1615_00342	YZU1617_00256	YZU1618_00054	YZU1619_00031	YZU1620_00356	YZU1621_00046	YZU1623_00053	YZU1624_00459	YZU1625_00634	YZU1626_00383	YZU1628_00505	YZU1629_00065	YZU1630_00508	YZU1631_00798	YZU1632_00304	YZU1638_00342	YZU1639_00054	YZU1640_00463	YZU1641_00440	YZU1643_00132	YZU1644_00464	YZU1645_00464	YZU1646_00046	YZU1648_00045	YZU1649_00032	YZU1650_00032	YZU1652_00566	YZU1655_00294
g00238_00006	g00238	NA	98	44	hypothetical protein(44)	246	M155_00591	YZU1597_01598	YZU1599_01164	YZU1600_01618	YZU1602_01162	YZU1604_01029	YZU1605_00342	YZU1606_01748	YZU1607_00633	YZU1609_01716	YZU1610_01069	YZU1611_01164	YZU1612_00511	YZU1613_01167	YZU1614_00719	YZU1615_01176	YZU1617_01620	YZU1618_00974	YZU1619_00841	YZU1620_01072	YZU1621_00512	YZU1623_00529	YZU1624_01206	YZU1625_01761	YZU1626_01776	YZU1628_00035	YZU1629_00535	YZU1630_00037	YZU1631_00414	YZU1632_00771	YZU1638_01177	YZU1639_00771	YZU1640_01633	YZU1641_01611	YZU1643_01630	YZU1644_01630	YZU1645_01600	YZU1646_01601	YZU1648_01597	YZU1649_00851	YZU1650_00947	YZU1652_00038	YZU1655_01024
g01548_00004	g01548	arsC	90	5	Arsenate reductase(5)	391.8	M155_01203																	YZU1618_01276																YZU1641_01278	YZU1643_01391							YZU1652_00839
g02029_00006	g02029	NA	98	5	hypothetical protein(5)	399													YZU1612_01713		YZU1614_01678	YZU1615_01833				YZU1620_01788		YZU1623_01644
g01588_00005	g01588	acpS	95	44	Holo-[acyl-carrier-protein] synthase(44)	348	M155_01062	YZU1597_01525	YZU1599_01639	YZU1600_00135	YZU1602_01578	YZU1604_01731	YZU1605_01535	YZU1606_00350	YZU1607_00861	YZU1609_00351	YZU1610_01672	YZU1611_01640	YZU1612_00956	YZU1613_01540	YZU1614_01438	YZU1615_01594	YZU1617_00135	YZU1618_01556	YZU1619_01670	YZU1620_01414	YZU1621_00613	YZU1623_00864	YZU1624_01637	YZU1625_01392	YZU1626_01467	YZU1628_01440	YZU1629_01402	YZU1630_00626	YZU1631_00579	YZU1632_00861	YZU1638_01595	YZU1639_00936	YZU1640_01584	YZU1641_01297	YZU1643_00017	YZU1644_01528	YZU1645_01581	YZU1646_01582	YZU1648_01523	YZU1649_01404	YZU1650_01462	YZU1652_00699	YZU1655_00419
g00561_00006	g00561	proS	98	44	Proline--tRNA ligase(44)	1707	M155_00788	YZU1597_00692	YZU1599_00201	YZU1600_00748	YZU1602_00201	YZU1604_00789	YZU1605_00199	YZU1606_01082	YZU1607_00395	YZU1609_01083	YZU1610_00836	YZU1611_00096	YZU1612_00191	YZU1613_00096	YZU1614_00512	YZU1615_00096	YZU1617_00596	YZU1618_00494	YZU1619_00515	YZU1620_00733	YZU1621_00840	YZU1623_00768	YZU1624_00201	YZU1625_00095	YZU1626_00095	YZU1628_00653	YZU1629_00678	YZU1630_00735	YZU1631_00207	YZU1632_00395	YZU1638_00096	YZU1639_00395	YZU1640_00695	YZU1641_00616	YZU1643_00771	YZU1644_00694	YZU1645_00693	YZU1646_00653	YZU1648_00690	YZU1649_00515	YZU1650_00514	YZU1652_00999	YZU1655_00845
g02131_00006	g02131	mscL	98	1	Large-conductance mechanosensitive channel(1)	450															YZU1614_01563
g00991_00005	g00991	mobB	95	44	Molybdopterin-guanine dinucleotide biosynthesis adapter protein(44)	492	M155_00541	YZU1597_00483	YZU1599_01214	YZU1600_01166	YZU1602_01212	YZU1604_01079	YZU1605_00392	YZU1606_01200	YZU1607_00683	YZU1609_01201	YZU1610_01019	YZU1611_01214	YZU1612_00461	YZU1613_01117	YZU1614_00669	YZU1615_01226	YZU1617_01264	YZU1618_00924	YZU1619_00891	YZU1620_01022	YZU1621_00460	YZU1623_00479	YZU1624_01156	YZU1625_01172	YZU1626_01250	YZU1628_00086	YZU1629_00484	YZU1630_00088	YZU1631_00364	YZU1632_00721	YZU1638_01227	YZU1639_00721	YZU1640_00024	YZU1641_00025	YZU1643_00547	YZU1644_00024	YZU1645_00024	YZU1646_00484	YZU1648_00482	YZU1649_00901	YZU1650_00897	YZU1652_00088	YZU1655_01074
g02404_00006	g02404	NA	98	1	hypothetical protein(1)	204															YZU1614_01775
g01381_00005	g01381	metF	95	44	5%2C10-methylenetetrahydrofolate reductase(44)	849	M155_00135	YZU1597_00114	YZU1599_00389	YZU1600_00324	YZU1602_00398	YZU1604_00107	YZU1605_00655	YZU1606_00456	YZU1607_00122	YZU1609_00457	YZU1610_00420	YZU1611_00400	YZU1612_00643	YZU1613_00387	YZU1614_00101	YZU1615_00412	YZU1617_00325	YZU1618_00121	YZU1619_00101	YZU1620_00426	YZU1621_00113	YZU1623_00121	YZU1624_00389	YZU1625_00565	YZU1626_00452	YZU1628_00436	YZU1629_00134	YZU1630_00439	YZU1631_00730	YZU1632_00236	YZU1638_00412	YZU1639_00122	YZU1640_00394	YZU1641_00372	YZU1643_00200	YZU1644_00395	YZU1645_00395	YZU1646_00115	YZU1648_00114	YZU1649_00101	YZU1650_00101	YZU1652_00498	YZU1655_00226
g00368_00006	g00368	NA	98	44	Carboxynorspermidine synthase(44)	1206	M155_01696	YZU1597_01398	YZU1599_01437	YZU1600_01401	YZU1602_01435	YZU1604_01586	YZU1605_01427	YZU1606_01314	YZU1607_01545	YZU1609_01370	YZU1610_01576	YZU1611_01437	YZU1612_01535	YZU1613_01396	YZU1614_01400	YZU1615_01449	YZU1617_01403	YZU1618_01465	YZU1619_01573	YZU1620_01618	YZU1621_01532	YZU1623_01497	YZU1624_01435	YZU1625_01639	YZU1626_01654	YZU1628_01495	YZU1629_01554	YZU1630_01575	YZU1631_01529	YZU1632_01545	YZU1638_01450	YZU1639_01546	YZU1640_01351	YZU1641_01549	YZU1643_01567	YZU1644_01402	YZU1645_01348	YZU1646_01349	YZU1648_01396	YZU1649_01501	YZU1650_01502	YZU1652_01695	YZU1655_01395
g02282_00006	g02282	acr3	98	5	Arsenical-resistance protein Acr3(5)	798.6	M155_01204																	YZU1618_01277																YZU1641_01279	YZU1643_01392							YZU1652_00840
g00040_00006	g00040	fliP	98	44	Flagellar biosynthetic protein FliP(44)	735	M155_00562	YZU1597_00504	YZU1599_01193	YZU1600_01145	YZU1602_01191	YZU1604_01058	YZU1605_00371	YZU1606_01179	YZU1607_00662	YZU1609_01180	YZU1610_01040	YZU1611_01193	YZU1612_00482	YZU1613_01138	YZU1614_00690	YZU1615_01205	YZU1617_01285	YZU1618_00945	YZU1619_00870	YZU1620_01043	YZU1621_00482	YZU1623_00500	YZU1624_01177	YZU1625_01151	YZU1626_01271	YZU1628_00065	YZU1629_00505	YZU1630_00067	YZU1631_00385	YZU1632_00742	YZU1638_01206	YZU1639_00742	YZU1640_00003	YZU1641_00004	YZU1643_00568	YZU1644_00003	YZU1645_00003	YZU1646_00505	YZU1648_00503	YZU1649_00880	YZU1650_00918	YZU1652_00067	YZU1655_01053
g00919_00005	g00919	pepD	95	44	Cytosol non-specific dipeptidase(44)	1269	M155_00407	YZU1597_00336	YZU1599_01506	YZU1600_00550	YZU1602_01522	YZU1604_01500	YZU1605_00524	YZU1606_01456	YZU1607_00350	YZU1609_01440	YZU1610_01459	YZU1611_01524	YZU1612_00333	YZU1613_01465	YZU1614_00315	YZU1615_01537	YZU1617_00551	YZU1618_01616	YZU1619_01438	YZU1620_01532	YZU1621_00334	YZU1623_00349	YZU1624_01522	YZU1625_01522	YZU1626_01537	YZU1628_00214	YZU1629_00356	YZU1630_00220	YZU1631_01207	YZU1632_00008	YZU1638_01538	YZU1639_00350	YZU1640_00172	YZU1641_00155	YZU1643_00417	YZU1644_00172	YZU1645_00172	YZU1646_00337	YZU1648_00335	YZU1649_01348	YZU1650_01347	YZU1652_00220	YZU1655_00005
g01023_00002	g01023	NA	70	44	hypothetical protein(44)	276	M155_00795	YZU1597_00685	YZU1599_00193	YZU1600_00741	YZU1602_00193	YZU1604_00796	YZU1605_00192	YZU1606_01075	YZU1607_00402	YZU1609_01076	YZU1610_00829	YZU1611_00104	YZU1612_00184	YZU1613_00104	YZU1614_00505	YZU1615_00104	YZU1617_00603	YZU1618_00487	YZU1619_00508	YZU1620_00740	YZU1621_00833	YZU1623_00761	YZU1624_00193	YZU1625_00102	YZU1626_00102	YZU1628_00646	YZU1629_00685	YZU1630_00742	YZU1631_00200	YZU1632_00402	YZU1638_00104	YZU1639_00402	YZU1640_00688	YZU1641_00623	YZU1643_00764	YZU1644_00687	YZU1645_00686	YZU1646_00660	YZU1648_00683	YZU1649_00508	YZU1650_00507	YZU1652_01006	YZU1655_00852
g01341_00003	g01341	NA	80	44	hypothetical protein(44)	1118.73	M155_01088	YZU1597_01203	YZU1599_00887	YZU1600_00107	YZU1602_00972	YZU1604_00387	YZU1605_01184	YZU1606_00318	YZU1607_00889	YZU1609_00318	YZU1610_00308	YZU1611_00887	YZU1612_00917	YZU1613_00713	YZU1614_01114	YZU1615_00899	YZU1617_00107	YZU1618_01661	YZU1619_01162	YZU1620_00011	YZU1621_00647	YZU1623_00892	YZU1624_00885	YZU1625_01836	YZU1626_01035	YZU1628_00932	YZU1629_00934	YZU1630_01734	YZU1631_00551	YZU1632_00889	YZU1638_00987	YZU1639_00908	YZU1640_01706	YZU1641_01644	YZU1643_01277	YZU1644_01691	YZU1645_01701	YZU1646_01692	YZU1648_01688	YZU1649_01281	YZU1650_01280	YZU1652_00724	YZU1655_00446
g00080_00006	g00080	iscU	98	44	Iron-sulfur cluster assembly scaffold protein IscU(44)	972	M155_01748	YZU1597_01341	YZU1599_01381	YZU1600_01452	YZU1602_01379	YZU1604_01637	YZU1605_01486	YZU1606_01372	YZU1607_01489	YZU1609_01312	YZU1610_01525	YZU1611_01381	YZU1612_01593	YZU1613_01340	YZU1614_01346	YZU1615_01393	YZU1617_01454	YZU1618_01412	YZU1619_01522	YZU1620_01669	YZU1621_01472	YZU1623_01553	YZU1624_01379	YZU1625_01588	YZU1626_01603	YZU1628_01556	YZU1629_01493	YZU1630_01521	YZU1631_01473	YZU1632_01489	YZU1638_01394	YZU1639_01490	YZU1640_01408	YZU1641_01490	YZU1643_01508	YZU1644_01345	YZU1645_01405	YZU1646_01406	YZU1648_01339	YZU1649_01553	YZU1650_01554	YZU1652_01747	YZU1655_01338
g01162_00005	g01162	tmk	95	44	Thymidylate kinase(44)	579	M155_00612	YZU1597_01619	YZU1599_01143	YZU1600_01639	YZU1602_01141	YZU1604_01008	YZU1605_00321	YZU1606_01727	YZU1607_00612	YZU1609_01737	YZU1610_01090	YZU1611_01143	YZU1612_00532	YZU1613_01188	YZU1614_00740	YZU1615_01155	YZU1617_01641	YZU1618_00995	YZU1619_00820	YZU1620_01093	YZU1621_00533	YZU1623_00550	YZU1624_01227	YZU1625_01740	YZU1626_01755	YZU1628_00014	YZU1629_00556	YZU1630_00016	YZU1631_00435	YZU1632_00792	YZU1638_01156	YZU1639_00792	YZU1640_01612	YZU1641_01590	YZU1643_01609	YZU1644_01609	YZU1645_01621	YZU1646_01622	YZU1648_01618	YZU1649_00830	YZU1650_00968	YZU1652_00017	YZU1655_01003
g01647_00004	g01647	feoA	90	44	Putative Fe(2+) transport protein A(44)	225	M155_01050	YZU1597_01537	YZU1599_01626	YZU1600_00147	YZU1602_01591	YZU1604_01719	YZU1605_01547	YZU1606_00362	YZU1607_00849	YZU1609_00363	YZU1610_01660	YZU1611_01627	YZU1612_00968	YZU1613_01553	YZU1614_01450	YZU1615_01607	YZU1617_00147	YZU1618_01544	YZU1619_01658	YZU1620_01426	YZU1621_00601	YZU1623_00852	YZU1624_01624	YZU1625_01404	YZU1626_01455	YZU1628_01428	YZU1629_01414	YZU1630_00614	YZU1631_00591	YZU1632_00849	YZU1638_01608	YZU1639_00948	YZU1640_01572	YZU1641_01309	YZU1643_00029	YZU1644_01540	YZU1645_01569	YZU1646_01570	YZU1648_01535	YZU1649_01416	YZU1650_01450	YZU1652_00687	YZU1655_00407
g01687_00005	g01687	NA	95	44	hypothetical protein(44)	2367	M155_01123	YZU1597_01244	YZU1599_00922	YZU1600_00072	YZU1602_00937	YZU1604_00422	YZU1605_01219	YZU1606_00273	YZU1607_00924	YZU1609_00273	YZU1610_00272	YZU1611_00922	YZU1612_00882	YZU1613_00748	YZU1614_01149	YZU1615_00934	YZU1617_00072	YZU1618_01197	YZU1619_01198	YZU1620_00046	YZU1621_00682	YZU1623_00927	YZU1624_00920	YZU1625_01069	YZU1626_01082	YZU1628_00967	YZU1629_00969	YZU1630_01425	YZU1631_00516	YZU1632_00924	YZU1638_00952	YZU1639_00873	YZU1640_01249	YZU1641_01205	YZU1643_01318	YZU1644_01248	YZU1645_01276	YZU1646_01247	YZU1648_01242	YZU1649_01235	YZU1650_01234	YZU1652_00759	YZU1655_00481
g02478_00006	g02478	dsbD	98	14	Thiol:disulfide interchange protein DsbD(12):hypothetical protein(2)	538.71		YZU1597_01426		YZU1600_01371									YZU1612_01397				YZU1617_01290											YZU1630_01277					YZU1640_01431	YZU1641_01379	YZU1643_01483	YZU1644_01513	YZU1645_01428	YZU1646_01429	YZU1648_01424				YZU1655_01669
g01179_00004	g01179	grpE	90	44	Protein GrpE(44)	530.73	M155_00621	YZU1597_01631	YZU1599_01130	YZU1600_01647	YZU1602_01128	YZU1604_00995	YZU1605_00313	YZU1606_01711	YZU1607_00604	YZU1609_01753	YZU1610_01103	YZU1611_01130	YZU1612_00545	YZU1613_01201	YZU1614_00748	YZU1615_01142	YZU1617_01649	YZU1618_01003	YZU1619_00807	YZU1620_01106	YZU1621_00541	YZU1623_00558	YZU1624_01240	YZU1625_01726	YZU1626_01741	YZU1628_00006	YZU1629_00564	YZU1630_00003	YZU1631_00443	YZU1632_00800	YZU1638_01143	YZU1639_00800	YZU1640_01600	YZU1641_01577	YZU1643_01596	YZU1644_01597	YZU1645_01633	YZU1646_01634	YZU1648_01630	YZU1649_00815	YZU1650_00983	YZU1652_00007	YZU1655_00990
g00300_00006	g00300	hom	98	44	Homoserine dehydrogenase(44)	1248	M155_01676	YZU1597_01419	YZU1599_01459	YZU1600_01381	YZU1602_01457	YZU1604_01565	YZU1605_01406	YZU1606_01292	YZU1607_01565	YZU1609_01392	YZU1610_01597	YZU1611_01458	YZU1612_01515	YZU1613_01418	YZU1614_01420	YZU1615_01471	YZU1617_01383	YZU1618_01485	YZU1619_01595	YZU1620_01597	YZU1621_01553	YZU1623_01477	YZU1624_01457	YZU1625_01661	YZU1626_01676	YZU1628_01473	YZU1629_01576	YZU1630_01595	YZU1631_01549	YZU1632_01565	YZU1638_01472	YZU1639_01566	YZU1640_01330	YZU1641_01570	YZU1643_01589	YZU1644_01423	YZU1645_01327	YZU1646_01328	YZU1648_01417	YZU1649_01479	YZU1650_01480	YZU1652_01675	YZU1655_01415
g02245_00006	g02245	NA	98	1	hypothetical protein(1)	351																		YZU1618_00587
g01165_00005	g01165	yceI	95	44	Protein YceI(44)	573	M155_01549	YZU1597_01182	YZU1599_00850	YZU1600_00992	YZU1602_00849	YZU1604_01328	YZU1605_01163	YZU1606_00906	YZU1607_01205	YZU1609_01055	YZU1610_01268	YZU1611_00851	YZU1612_01245	YZU1613_00946	YZU1614_01097	YZU1615_00863	YZU1617_01133	YZU1618_01157	YZU1619_01140	YZU1620_01122	YZU1621_01101	YZU1623_01208	YZU1624_00698	YZU1625_01020	YZU1626_00869	YZU1628_00773	YZU1629_00775	YZU1630_01123	YZU1631_01188	YZU1632_01205	YZU1638_00713	YZU1639_01347	YZU1640_01185	YZU1641_01018	YZU1643_01111	YZU1644_01045	YZU1645_01184	YZU1646_01183	YZU1648_01041	YZU1649_01148	YZU1650_00998	YZU1652_01548	YZU1655_01167
g01001_00005	g01001	NA	95	44	hypothetical protein(44)	435	M155_00438	YZU1597_00360	YZU1599_01477	YZU1600_01271	YZU1602_01551	YZU1604_01471	YZU1605_00496	YZU1606_01486	YZU1607_00788	YZU1609_01410	YZU1610_01488	YZU1611_01553	YZU1612_00357	YZU1613_01436	YZU1614_00564	YZU1615_01566	YZU1617_01159	YZU1618_01583	YZU1619_01409	YZU1620_01503	YZU1621_00360	YZU1623_00374	YZU1624_01551	YZU1625_01550	YZU1626_01565	YZU1628_00188	YZU1629_00382	YZU1630_00195	YZU1631_00259	YZU1632_00616	YZU1638_01567	YZU1639_00616	YZU1640_00148	YZU1641_00130	YZU1643_00442	YZU1644_00148	YZU1645_00148	YZU1646_00361	YZU1648_00359	YZU1649_01378	YZU1650_01377	YZU1652_00190	YZU1655_01440
g02285_00006	g02285	NA	98	1	hypothetical protein(1)	495																												YZU1630_01610
g01405_00006	g01405	NA	98	17	hypothetical protein(17)	768.88			YZU1599_00531		YZU1602_00647	YZU1604_00540		YZU1606_00158		YZU1609_00158	YZU1610_00154	YZU1611_00532		YZU1613_00529		YZU1615_00544			YZU1619_00764	YZU1620_00165			YZU1624_00530	YZU1625_00704	YZU1626_00704						YZU1638_00662									YZU1649_00772	YZU1650_00648
g00528_00006	g00528	fabG	98	44	3-oxoacyl-[acyl-carrier-protein] reductase FabG(44)	744	M155_00632	YZU1597_00834	YZU1599_00293	YZU1600_01559	YZU1602_00293	YZU1604_00697	YZU1605_00304	YZU1606_01173	YZU1607_01576	YZU1609_01174	YZU1610_00927	YZU1611_00004	YZU1612_00280	YZU1613_00004	YZU1614_01557	YZU1615_00004	YZU1617_01610	YZU1618_00638	YZU1619_00607	YZU1620_00641	YZU1621_00945	YZU1623_01628	YZU1624_00293	YZU1625_00004	YZU1626_00004	YZU1628_00758	YZU1629_00573	YZU1630_00644	YZU1631_01560	YZU1632_01576	YZU1638_00004	YZU1639_01577	YZU1640_00837	YZU1641_00482	YZU1643_00905	YZU1644_00836	YZU1645_00835	YZU1646_00511	YZU1648_00832	YZU1649_00606	YZU1650_00605	YZU1652_00845	YZU1655_00755
g02117_00006	g02117	NA	98	7	hypothetical protein(7)	126				YZU1600_00125					YZU1607_00871								YZU1617_00125					YZU1623_00874							YZU1631_00569	YZU1632_00871		YZU1639_00926
g00199_00006	g00199	lon	98	44	Lon protease(44)	2376	M155_00256	YZU1597_00240	YZU1599_01041	YZU1600_00455	YZU1602_01039	YZU1604_00235	YZU1605_00787	YZU1606_00585	YZU1607_00253	YZU1609_00586	YZU1610_00550	YZU1611_01041	YZU1612_00769	YZU1613_01000	YZU1614_00223	YZU1615_01053	YZU1617_00456	YZU1618_00244	YZU1619_00230	YZU1620_00553	YZU1621_00239	YZU1623_00252	YZU1624_01039	YZU1625_00436	YZU1626_00580	YZU1628_00310	YZU1629_00260	YZU1630_00311	YZU1631_01304	YZU1632_00105	YZU1638_01054	YZU1639_00253	YZU1640_00268	YZU1641_00246	YZU1643_00326	YZU1644_00268	YZU1645_00268	YZU1646_00241	YZU1648_00239	YZU1649_00230	YZU1650_00230	YZU1652_00376	YZU1655_00096
g01609_00005	g01609	NA	95	44	hypothetical protein(44)	306	M155_00570	YZU1597_01741	YZU1599_01185	YZU1600_01664	YZU1602_01183	YZU1604_01050	YZU1605_00363	YZU1606_01788	YZU1607_00654	YZU1609_01790	YZU1610_01048	YZU1611_01185	YZU1612_00490	YZU1613_01146	YZU1614_00698	YZU1615_01197	YZU1617_01657	YZU1618_00953	YZU1619_00862	YZU1620_01051	YZU1621_00491	YZU1623_00508	YZU1624_01185	YZU1625_01789	YZU1626_01805	YZU1628_00056	YZU1629_00514	YZU1630_00059	YZU1631_00393	YZU1632_00750	YZU1638_01198	YZU1639_00750	YZU1640_01747	YZU1641_01672	YZU1643_01664	YZU1644_01734	YZU1645_01734	YZU1646_01743	YZU1648_01739	YZU1649_00872	YZU1650_00926	YZU1652_00059	YZU1655_01045
g01743_00005	g01743	NA	95	44	hypothetical protein(44)	1275	M155_00300	YZU1597_00285	YZU1599_01088	YZU1600_00501	YZU1602_01086	YZU1604_00282	YZU1605_00574	YZU1606_00631	YZU1607_00301	YZU1609_00632	YZU1610_00597	YZU1611_01088	YZU1612_00811	YZU1613_01047	YZU1614_00264	YZU1615_01100	YZU1617_00502	YZU1618_00287	YZU1619_00277	YZU1620_00600	YZU1621_00284	YZU1623_00300	YZU1624_01086	YZU1625_00389	YZU1626_00627	YZU1628_00263	YZU1629_00307	YZU1630_00270	YZU1631_01256	YZU1632_00057	YZU1638_01101	YZU1639_00301	YZU1640_00223	YZU1641_00205	YZU1643_00367	YZU1644_00223	YZU1645_00223	YZU1646_00286	YZU1648_00284	YZU1649_00276	YZU1650_00276	YZU1652_00331	YZU1655_00054
g02218_00006	g02218	NA	98	6	hypothetical protein(6)	759		YZU1597_00271																															YZU1640_00237			YZU1644_00237	YZU1645_00237	YZU1646_00272	YZU1648_00270
g01783_00005	g01783	aroB	95	44	3-dehydroquinate synthase(44)	1056	M155_00380	YZU1597_00308	YZU1599_01537	YZU1600_00524	YZU1602_01491	YZU1604_01530	YZU1605_00551	YZU1606_01427	YZU1607_00324	YZU1609_01469	YZU1610_01429	YZU1611_01493	YZU1612_00306	YZU1613_01496	YZU1614_00287	YZU1615_01506	YZU1617_00525	YZU1618_01642	YZU1619_01468	YZU1620_01562	YZU1621_00307	YZU1623_00323	YZU1624_01491	YZU1625_01492	YZU1626_01507	YZU1628_00240	YZU1629_00330	YZU1630_00247	YZU1631_01233	YZU1632_00034	YZU1638_01507	YZU1639_00324	YZU1640_00200	YZU1641_00182	YZU1643_00390	YZU1644_00200	YZU1645_00200	YZU1646_00309	YZU1648_00307	YZU1649_01318	YZU1650_01317	YZU1652_00247	YZU1655_00031
g00111_00006	g00111	lptB	98	44	Lipopolysaccharide export system ATP-binding protein LptB(44)	746.39	M155_00910	YZU1597_00574	YZU1599_00080	YZU1600_00627	YZU1602_00080	YZU1604_00911	YZU1605_00078	YZU1606_00750	YZU1607_00515	YZU1609_00817	YZU1610_00714	YZU1611_00218	YZU1612_00070	YZU1613_00216	YZU1614_00392	YZU1615_00218	YZU1617_00717	YZU1618_00373	YZU1619_00394	YZU1620_00854	YZU1621_01148	YZU1623_00648	YZU1624_00080	YZU1625_00273	YZU1626_00272	YZU1628_01077	YZU1629_01115	YZU1630_00854	YZU1631_00087	YZU1632_00515	YZU1638_00218	YZU1639_00515	YZU1640_00577	YZU1641_00739	YZU1643_00648	YZU1644_00576	YZU1645_00576	YZU1646_00771	YZU1648_00573	YZU1649_00396	YZU1650_00395	YZU1652_01121	YZU1655_00963
g00720	g00720	NA	50	26	hypothetical protein(26)	1921.38		YZU1597_01200				YZU1604_00390	YZU1605_01181	YZU1606_00321		YZU1609_00321	YZU1610_00305		YZU1612_00920		YZU1614_01111			YZU1618_01658	YZU1619_01165	YZU1620_00014	YZU1621_00644			YZU1625_01833	YZU1626_01032	YZU1628_00929	YZU1629_00931	YZU1630_01731					YZU1640_01709	YZU1641_01641	YZU1643_01280	YZU1644_01688	YZU1645_01704	YZU1646_01689	YZU1648_01685	YZU1649_01284	YZU1650_01283
g01933_00006	g01933	NA	98	1	hypothetical protein(1)	777															YZU1614_01693
g02170_00006	g02170	NA	98	6	hypothetical protein(6)	336		YZU1597_00781																															YZU1640_00784			YZU1644_00783	YZU1645_00782	YZU1646_00564	YZU1648_00779
g02236_00006	g02236	NA	98	2	hypothetical protein(2)	204	M155_01184																																									YZU1652_00820
g01284_00002	g01284	NA	70	18	hypothetical protein(18)	1854			YZU1599_00719		YZU1602_00718	YZU1604_01198		YZU1606_01034		YZU1609_00927	YZU1610_01138	YZU1611_00720		YZU1613_01761		YZU1615_00732		YZU1618_01029	YZU1619_01010	YZU1620_01252			YZU1624_00829	YZU1625_00890	YZU1626_00999						YZU1638_00844									YZU1649_01020	YZU1650_01126
g00534_00006	g00534	mntB	98	44	Manganese transport system membrane protein MntB(44)	804	M155_01563	YZU1597_01724	YZU1599_01355	YZU1600_01553	YZU1602_01246	YZU1604_01455	YZU1605_01293	YZU1606_01502	YZU1607_01360	YZU1609_01585	YZU1610_01396	YZU1611_01355	YZU1612_01508	YZU1613_01314	YZU1614_01221	YZU1615_01367	YZU1617_01478	YZU1618_01281	YZU1619_01393	YZU1620_01399	YZU1621_01334	YZU1623_01363	YZU1624_01246	YZU1625_01263	YZU1626_01389	YZU1628_01368	YZU1629_01370	YZU1630_01388	YZU1631_01448	YZU1632_01464	YZU1638_01261	YZU1639_01465	YZU1640_01730	YZU1641_01637	YZU1643_01656	YZU1644_01725	YZU1645_01710	YZU1646_01726	YZU1648_01722	YZU1649_01579	YZU1650_01580	YZU1652_01668	YZU1655_01510
g01244_00003	g01244	NA	80	11	hypothetical protein(11)	258	M155_00703	YZU1597_00774																YZU1618_00575															YZU1640_00777	YZU1641_00537	YZU1643_00850	YZU1644_00776	YZU1645_00775	YZU1646_00571	YZU1648_00772			YZU1652_00914
g01971_00006	g01971	NA	98	4	hypothetical protein(4)	222																																		YZU1641_00977	YZU1643_00943					YZU1649_00645	YZU1650_00775
g02366_00006	g02366	NA	98	1	hypothetical protein(1)	696																												YZU1630_01712
g00951_00003	g00951	lvr	80	35	Levodione reductase(16):Dihydroanticapsin 7-dehydrogenase(9):3-oxoacyl-[acyl-carrier-protein] reductase FabG(5):Glucose 1-dehydrogenase 2(5)	771	M155_00005	YZU1597_01761	YZU1599_01814	YZU1600_00206	YZU1602_01812	YZU1604_01830		YZU1606_01817		YZU1609_01806	YZU1610_01784	YZU1611_01816		YZU1613_01815	YZU1614_01738	YZU1615_01857	YZU1617_00206	YZU1618_00001	YZU1619_01780	YZU1620_01820	YZU1621_01701		YZU1624_01813	YZU1625_01806	YZU1626_01833	YZU1628_00563	YZU1629_00005	YZU1630_00553			YZU1638_01819		YZU1640_01755			YZU1644_01763	YZU1645_01751	YZU1646_01763	YZU1648_01759	YZU1649_01764	YZU1650_01778	YZU1652_00625	YZU1655_00347
g00303_00006	g00303	mqnC	98	44	Cyclic dehypoxanthine futalosine synthase(44)	1047	M155_00657	YZU1597_00809	YZU1599_00268	YZU1600_01584	YZU1602_00268	YZU1604_00722	YZU1605_00276	YZU1606_01148	YZU1607_01601	YZU1609_01149	YZU1610_00902	YZU1611_00029	YZU1612_00255	YZU1613_00029	YZU1614_01532	YZU1615_00029	YZU1617_01585	YZU1618_00612	YZU1619_00582	YZU1620_00666	YZU1621_00918	YZU1623_01603	YZU1624_00268	YZU1625_00029	YZU1626_00029	YZU1628_00731	YZU1629_00600	YZU1630_00669	YZU1631_01585	YZU1632_01601	YZU1638_00029	YZU1639_01602	YZU1640_00812	YZU1641_00507	YZU1643_00880	YZU1644_00811	YZU1645_00810	YZU1646_00536	YZU1648_00807	YZU1649_00581	YZU1650_00580	YZU1652_00870	YZU1655_00780
g01515_00005	g01515	aarA	95	44	Rhomboid protease AarA(42):Rhomboid protease GluP(2)	519.41	M155_00385	YZU1597_00313	YZU1599_01532	YZU1600_00529	YZU1602_01496	YZU1604_01525	YZU1605_00546	YZU1606_01432	YZU1607_00329	YZU1609_01464	YZU1610_01434	YZU1611_01498	YZU1612_00311	YZU1613_01491	YZU1614_00292	YZU1615_01511	YZU1617_00530	YZU1618_01637	YZU1619_01463	YZU1620_01557	YZU1621_00312	YZU1623_00328	YZU1624_01496	YZU1625_01497	YZU1626_01512	YZU1628_00235	YZU1629_00335	YZU1630_00242	YZU1631_01228	YZU1632_00029	YZU1638_01512	YZU1639_00329	YZU1640_00195	YZU1641_00177	YZU1643_00395	YZU1644_00195	YZU1645_00195	YZU1646_00314	YZU1648_00312	YZU1649_01323	YZU1650_01322	YZU1652_00242	YZU1655_00026
g00627_00006	g00627	rplU	98	44	50S ribosomal protein L21(44)	309	M155_01610	YZU1597_01485	YZU1599_01303	YZU1600_01313	YZU1602_01298	YZU1604_01404	YZU1605_01340	YZU1606_01551	YZU1607_01409	YZU1609_01536	YZU1610_01345	YZU1611_01303	YZU1612_01459	YZU1613_01262	YZU1614_01269	YZU1615_01315	YZU1617_01348	YZU1618_01328	YZU1619_01342	YZU1620_01348	YZU1621_01286	YZU1623_01412	YZU1624_01298	YZU1625_01314	YZU1626_01338	YZU1628_01321	YZU1629_01323	YZU1630_01341	YZU1631_01399	YZU1632_01415	YZU1638_01313	YZU1639_01416	YZU1640_01490	YZU1641_01441	YZU1643_01421	YZU1644_01455	YZU1645_01487	YZU1646_01487	YZU1648_01483	YZU1649_01628	YZU1650_01629	YZU1652_01621	YZU1655_01558
g01846_00006	g01846	trePP	98	1	Trehalose 6-phosphate phosphorylase(1)	2712															YZU1614_01721
g01886_00006	g01886	hsdS	98	1	Type-1 restriction enzyme EcoKI specificity protein(1)	609																		YZU1618_01267
g00476_00006	g00476	peb1A	98	44	Major cell-binding factor(44)	780	M155_00468	YZU1597_00412	YZU1599_01697	YZU1600_01235	YZU1602_01695	YZU1604_01150	YZU1605_00467	YZU1606_01269	YZU1607_00752	YZU1609_01270	YZU1610_00948	YZU1611_01672	YZU1612_00393	YZU1613_01657	YZU1614_00600	YZU1615_01711	YZU1617_01195	YZU1618_00850	YZU1619_00962	YZU1620_00951	YZU1621_00389	YZU1623_00410	YZU1624_01669	YZU1625_01242	YZU1626_01180	YZU1628_00159	YZU1629_00411	YZU1630_00158	YZU1631_00295	YZU1632_00652	YZU1638_01685	YZU1639_00652	YZU1640_00095	YZU1641_00095	YZU1643_00477	YZU1644_00095	YZU1645_00095	YZU1646_00413	YZU1648_00411	YZU1649_00970	YZU1650_00828	YZU1652_00161	YZU1655_01143
g00083_00006	g00083	NA	98	44	Nitronate monooxygenase(44)	1092	M155_00069	YZU1597_00047	YZU1599_00457	YZU1600_00257	YZU1602_00330	YZU1604_00039	YZU1605_01643	YZU1606_01622	YZU1607_00056	YZU1609_01622	YZU1610_00352	YZU1611_00332	YZU1612_00577	YZU1613_00455	YZU1614_00036	YZU1615_00344	YZU1617_00258	YZU1618_00056	YZU1619_00033	YZU1620_00358	YZU1621_00048	YZU1623_00055	YZU1624_00457	YZU1625_00632	YZU1626_00385	YZU1628_00503	YZU1629_00067	YZU1630_00506	YZU1631_00796	YZU1632_00302	YZU1638_00344	YZU1639_00056	YZU1640_00461	YZU1641_00438	YZU1643_00134	YZU1644_00462	YZU1645_00462	YZU1646_00048	YZU1648_00047	YZU1649_00034	YZU1650_00034	YZU1652_00564	YZU1655_00292
g00321_00006	g00321	korB	98	44	2-oxoglutarate oxidoreductase subunit KorB(44)	846	M155_00782	YZU1597_00698	YZU1599_00207	YZU1600_00754	YZU1602_00207	YZU1604_00783	YZU1605_00205	YZU1606_01088	YZU1607_00389	YZU1609_01089	YZU1610_00842	YZU1611_00090	YZU1612_00197	YZU1613_00090	YZU1614_00518	YZU1615_00090	YZU1617_00590	YZU1618_00500	YZU1619_00521	YZU1620_00727	YZU1621_00846	YZU1623_00774	YZU1624_00207	YZU1625_00089	YZU1626_00089	YZU1628_00659	YZU1629_00672	YZU1630_00729	YZU1631_00213	YZU1632_00389	YZU1638_00090	YZU1639_00389	YZU1640_00701	YZU1641_00610	YZU1643_00777	YZU1644_00700	YZU1645_00699	YZU1646_00647	YZU1648_00696	YZU1649_00521	YZU1650_00520	YZU1652_00993	YZU1655_00839
g00043_00006	g00043	pleD	98	44	Response regulator PleD(44)	1245	M155_00888	YZU1597_00597	YZU1599_00102	YZU1600_00649	YZU1602_00102	YZU1604_00889	YZU1605_00103	YZU1606_00774	YZU1607_00493	YZU1609_00793	YZU1610_00736	YZU1611_00196	YZU1612_00092	YZU1613_00194	YZU1614_00415	YZU1615_00196	YZU1617_00695	YZU1618_00394	YZU1619_00416	YZU1620_00832	YZU1621_01126	YZU1623_00670	YZU1624_00102	YZU1625_00251	YZU1626_00250	YZU1628_01053	YZU1629_01139	YZU1630_00832	YZU1631_00109	YZU1632_00493	YZU1638_00196	YZU1639_00493	YZU1640_00600	YZU1641_00716	YZU1643_00671	YZU1644_00599	YZU1645_00599	YZU1646_00748	YZU1648_00596	YZU1649_00418	YZU1650_00417	YZU1652_01099	YZU1655_00941
g01512_00005	g01512	NA	95	5	hypothetical protein(5)	534				YZU1600_00987													YZU1617_01138	YZU1618_01162																									YZU1655_01162
g02327_00006	g02327	purA	98	1	Adenylosuccinate synthetase(1)	1416															YZU1614_01709
g01990_00006	g01990	ynfM	98	1	Inner membrane transport protein YnfM(1)	1137																		YZU1618_01459
g02256_00006	g02256	NA	98	3	hypothetical protein(3)	405																		YZU1618_01235																									YZU1655_00518
g01607_00005	g01607	NA	95	2	hypothetical protein(2)	291	M155_01081																																									YZU1652_00717
g00197_00006	g00197	regX3	98	44	Sensory transduction protein regX3(44)	675	M155_00112	YZU1597_00091	YZU1599_00412	YZU1600_00301	YZU1602_00375	YZU1604_00084	YZU1605_00632	YZU1606_00433	YZU1607_00099	YZU1609_00434	YZU1610_00397	YZU1611_00377	YZU1612_00620	YZU1613_00410	YZU1614_00078	YZU1615_00389	YZU1617_00302	YZU1618_00098	YZU1619_00078	YZU1620_00403	YZU1621_00090	YZU1623_00098	YZU1624_00412	YZU1625_00588	YZU1626_00429	YZU1628_00459	YZU1629_00111	YZU1630_00462	YZU1631_00753	YZU1632_00259	YZU1638_00389	YZU1639_00099	YZU1640_00417	YZU1641_00395	YZU1643_00177	YZU1644_00418	YZU1645_00418	YZU1646_00092	YZU1648_00091	YZU1649_00078	YZU1650_00078	YZU1652_00521	YZU1655_00249
g01418_00005	g01418	NA	95	3	hypothetical protein(3)	774																		YZU1618_00570																YZU1641_00543	YZU1643_00844
g00380_00006	g00380	NA	98	44	hypothetical protein(44)	1239	M155_01229	YZU1597_00862	YZU1599_00662	YZU1600_00809	YZU1602_00516	YZU1604_00669	YZU1605_00849	YZU1606_00025	YZU1607_01018	YZU1609_00025	YZU1610_00025	YZU1611_00663	YZU1612_01065	YZU1613_00661	YZU1614_00919	YZU1615_00675	YZU1617_00959	YZU1618_00810	YZU1619_00635	YZU1620_00294	YZU1621_01611	YZU1623_01021	YZU1624_00661	YZU1625_00833	YZU1626_00833	YZU1628_01602	YZU1629_01634	YZU1630_01092	YZU1631_01012	YZU1632_01170	YZU1638_00531	YZU1639_01019	YZU1640_00865	YZU1641_00987	YZU1643_00933	YZU1644_00864	YZU1645_01005	YZU1646_01004	YZU1648_00860	YZU1649_00635	YZU1650_00785	YZU1652_01373	YZU1655_00728
g00298_00006	g00298	purU	98	44	Formyltetrahydrofolate deformylase(44)	825	M155_00588	YZU1597_01595	YZU1599_01167	YZU1600_01615	YZU1602_01165	YZU1604_01032	YZU1605_00345	YZU1606_01751	YZU1607_00636	YZU1609_01713	YZU1610_01066	YZU1611_01167	YZU1612_00508	YZU1613_01164	YZU1614_00716	YZU1615_01179	YZU1617_01617	YZU1618_00971	YZU1619_00844	YZU1620_01069	YZU1621_00509	YZU1623_00526	YZU1624_01203	YZU1625_01764	YZU1626_01779	YZU1628_00038	YZU1629_00532	YZU1630_00040	YZU1631_00411	YZU1632_00768	YZU1638_01180	YZU1639_00768	YZU1640_01636	YZU1641_01614	YZU1643_01633	YZU1644_01633	YZU1645_01597	YZU1646_01598	YZU1648_01594	YZU1649_00854	YZU1650_00944	YZU1652_00041	YZU1655_01027
g01041_00003	g01041	NA	80	10	hypothetical protein(10)	1721.4						YZU1604_01864		YZU1606_01897		YZU1609_01898	YZU1610_01799								YZU1619_01801	YZU1620_01841				YZU1625_01853	YZU1626_01856															YZU1649_01780	YZU1650_01788
g01323_00005	g01323	NA	95	44	hypothetical protein(44)	1197	M155_00763	YZU1597_00717	YZU1599_00226	YZU1600_00773	YZU1602_00226	YZU1604_00764	YZU1605_00224	YZU1606_01107	YZU1607_00370	YZU1609_01108	YZU1610_00861	YZU1611_00071	YZU1612_00216	YZU1613_00071	YZU1614_00537	YZU1615_00071	YZU1617_00571	YZU1618_00521	YZU1619_00540	YZU1620_00708	YZU1621_00866	YZU1623_00793	YZU1624_00226	YZU1625_00070	YZU1626_00070	YZU1628_00680	YZU1629_00651	YZU1630_00710	YZU1631_00232	YZU1632_00370	YZU1638_00071	YZU1639_00370	YZU1640_00720	YZU1641_00591	YZU1643_00796	YZU1644_00719	YZU1645_00718	YZU1646_00628	YZU1648_00715	YZU1649_00540	YZU1650_00539	YZU1652_00974	YZU1655_00820
g00068_00006	g00068	dnaN	98	44	Beta sliding clamp(44)	1068	M155_01232	YZU1597_00865	YZU1599_00659	YZU1600_00812	YZU1602_00519	YZU1604_00666	YZU1605_00852	YZU1606_00028	YZU1607_01021	YZU1609_00028	YZU1610_00028	YZU1611_00660	YZU1612_01068	YZU1613_00658	YZU1614_00916	YZU1615_00672	YZU1617_00956	YZU1618_00807	YZU1619_00638	YZU1620_00291	YZU1621_01608	YZU1623_01024	YZU1624_00658	YZU1625_00830	YZU1626_00830	YZU1628_01605	YZU1629_01631	YZU1630_01089	YZU1631_01009	YZU1632_01167	YZU1638_00534	YZU1639_01022	YZU1640_00868	YZU1641_00984	YZU1643_00936	YZU1644_00867	YZU1645_01002	YZU1646_01001	YZU1648_00863	YZU1649_00638	YZU1650_00782	YZU1652_01370	YZU1655_00725
g00554_00006	g00554	NA	98	44	hypothetical protein(44)	519	M155_01137	YZU1597_01258	YZU1599_00936	YZU1600_00058	YZU1602_00923	YZU1604_00436	YZU1605_01233	YZU1606_00259	YZU1607_00938	YZU1609_00259	YZU1610_00258	YZU1611_00936	YZU1612_00868	YZU1613_00762	YZU1614_01163	YZU1615_00948	YZU1617_00058	YZU1618_01211	YZU1619_01212	YZU1620_00060	YZU1621_00697	YZU1623_00941	YZU1624_00934	YZU1625_01083	YZU1626_01096	YZU1628_00982	YZU1629_00983	YZU1630_01439	YZU1631_00502	YZU1632_00938	YZU1638_00938	YZU1639_00859	YZU1640_01263	YZU1641_01219	YZU1643_01332	YZU1644_01262	YZU1645_01262	YZU1646_01261	YZU1648_01256	YZU1649_01221	YZU1650_01220	YZU1652_00773	YZU1655_00495
g02191_00006	g02191	NA	98	2	hypothetical protein(2)	438																																											YZU1655_01703
g02205_00006	g02205	NA	98	26	hypothetical protein(26)	1287	M155_00800	YZU1597_00680		YZU1600_00736					YZU1607_00407				YZU1612_00179		YZU1614_00500		YZU1617_00608	YZU1618_00482			YZU1621_00828	YZU1623_00756				YZU1628_00641	YZU1629_00690	YZU1630_00747	YZU1631_00195	YZU1632_00407		YZU1639_00407	YZU1640_00683	YZU1641_00628	YZU1643_00759	YZU1644_00682	YZU1645_00681	YZU1646_00665	YZU1648_00678			YZU1652_01011	YZU1655_00857
g00340_00006	g00340	NA	98	44	hypothetical protein(44)	663	M155_00609	YZU1597_01616	YZU1599_01146	YZU1600_01636	YZU1602_01144	YZU1604_01011	YZU1605_00324	YZU1606_01730	YZU1607_00615	YZU1609_01734	YZU1610_01087	YZU1611_01146	YZU1612_00529	YZU1613_01185	YZU1614_00737	YZU1615_01158	YZU1617_01638	YZU1618_00992	YZU1619_00823	YZU1620_01090	YZU1621_00530	YZU1623_00547	YZU1624_01224	YZU1625_01743	YZU1626_01758	YZU1628_00017	YZU1629_00553	YZU1630_00019	YZU1631_00432	YZU1632_00789	YZU1638_01159	YZU1639_00789	YZU1640_01615	YZU1641_01593	YZU1643_01612	YZU1644_01612	YZU1645_01618	YZU1646_01619	YZU1648_01615	YZU1649_00833	YZU1650_00965	YZU1652_00020	YZU1655_01006
g01081_00004	g01081	pyrF	90	44	Orotidine 5'-phosphate decarboxylase(44)	767.73	M155_01510	YZU1597_01143	YZU1599_00810	YZU1600_01030	YZU1602_00809	YZU1604_01289	YZU1605_01124	YZU1606_00944	YZU1607_01243	YZU1609_01017	YZU1610_01229	YZU1611_00811	YZU1612_01283	YZU1613_00906	YZU1614_01059	YZU1615_00823	YZU1617_01095	YZU1618_01119	YZU1619_01101	YZU1620_01161	YZU1621_01063	YZU1623_01246	YZU1624_00738	YZU1625_00981	YZU1626_00908	YZU1628_00811	YZU1629_00813	YZU1630_01161	YZU1631_01150	YZU1632_01243	YZU1638_00753	YZU1639_01309	YZU1640_01146	YZU1641_01056	YZU1643_01149	YZU1644_01084	YZU1645_01145	YZU1646_01144	YZU1648_01080	YZU1649_01110	YZU1650_01036	YZU1652_01509	YZU1655_01205
g02444_00006	g02444	cas2	98	40	CRISPR-associated endoribonuclease Cas2(40)	432	M155_01160	YZU1597_01282	YZU1599_00962	YZU1600_00036	YZU1602_00897	YZU1604_00462	YZU1605_01256	YZU1606_00233	YZU1607_00960	YZU1609_00233	YZU1610_00232	YZU1611_00962	YZU1612_00845	YZU1613_00788	YZU1614_01186	YZU1615_00974	YZU1617_00036		YZU1619_01238	YZU1620_00087	YZU1621_00720	YZU1623_00963	YZU1624_00960	YZU1625_01109	YZU1626_01122	YZU1628_01005	YZU1629_01006		YZU1631_00480	YZU1632_00960	YZU1638_00912	YZU1639_00837	YZU1640_01287	YZU1641_01242	YZU1643_01355	YZU1644_01286	YZU1645_01238	YZU1646_01285	YZU1648_01280	YZU1649_01195	YZU1650_01194	YZU1652_00796
g01895_00006	g01895	NA	98	2	hypothetical protein(2)	286.5	M155_00364																																									YZU1652_00263
g02202_00006	g02202	rodZ	98	1	Cytoskeleton protein RodZ(1)	867															YZU1614_01566
g01301_00005	g01301	NA	95	44	hypothetical protein(44)	1363.09	M155_01615	YZU1597_01480	YZU1599_01298	YZU1600_01318	YZU1602_01303	YZU1604_01399	YZU1605_01345	YZU1606_01556	YZU1607_01414	YZU1609_01531	YZU1610_01340	YZU1611_01298	YZU1612_01454	YZU1613_01257	YZU1614_01274	YZU1615_01310	YZU1617_01343	YZU1618_01333	YZU1619_01337	YZU1620_01343	YZU1621_01281	YZU1623_01417	YZU1624_01303	YZU1625_01319	YZU1626_01333	YZU1628_01316	YZU1629_01318	YZU1630_01336	YZU1631_01394	YZU1632_01410	YZU1638_01318	YZU1639_01411	YZU1640_01485	YZU1641_01436	YZU1643_01426	YZU1644_01460	YZU1645_01482	YZU1646_01482	YZU1648_01478	YZU1649_01633	YZU1650_01634	YZU1652_01616	YZU1655_01563
g01953_00006	g01953	NA	98	12	hypothetical protein(12)	600							YZU1605_00858		YZU1607_01027				YZU1612_01074		YZU1614_00910						YZU1621_01602	YZU1623_01030				YZU1628_01611	YZU1629_01625	YZU1630_01083	YZU1631_01003	YZU1632_01161		YZU1639_01028
g01436_00002	g01436	lexA	70	11	LexA repressor(11)	734.45	M155_00711	YZU1597_00766																YZU1618_00569															YZU1640_00769	YZU1641_00544	YZU1643_00843	YZU1644_00768	YZU1645_00767	YZU1646_00579	YZU1648_00764			YZU1652_00922
g01700_00005	g01700	NA	95	7	hypothetical protein(7)	1204.71								YZU1606_00338		YZU1609_00338								YZU1618_01569						YZU1625_01380	YZU1626_01479															YZU1649_01392	YZU1650_01475
g00973_00005	g00973	nuoI	95	44	NADH-quinone oxidoreductase subunit I(44)	642	M155_01391	YZU1597_01021	YZU1599_00498	YZU1600_00973	YZU1602_00680	YZU1604_00508	YZU1605_01003	YZU1606_00190	YZU1607_01187	YZU1609_00190	YZU1610_00186	YZU1611_00499	YZU1612_01227	YZU1613_00496	YZU1614_00757	YZU1615_00511	YZU1617_00795	YZU1618_00648	YZU1619_00796	YZU1620_00133	YZU1621_01343	YZU1623_01190	YZU1624_00497	YZU1625_00672	YZU1626_00672	YZU1628_01256	YZU1629_01159	YZU1630_00930	YZU1631_00843	YZU1632_01001	YZU1638_00695	YZU1639_01188	YZU1640_01024	YZU1641_00823	YZU1643_01097	YZU1644_01023	YZU1645_00846	YZU1646_00845	YZU1648_01019	YZU1649_00804	YZU1650_00616	YZU1652_01211	YZU1655_00564
g00629_00006	g00629	glnQ	98	44	Glutamine transport ATP-binding protein GlnQ(44)	739.64	M155_00664	YZU1597_00802	YZU1599_00261	YZU1600_01591	YZU1602_00261	YZU1604_00729	YZU1605_00269	YZU1606_01141	YZU1607_01608	YZU1609_01142	YZU1610_00895	YZU1611_00036	YZU1612_00248	YZU1613_00036	YZU1614_01525	YZU1615_00036	YZU1617_01578	YZU1618_00605	YZU1619_00575	YZU1620_00673	YZU1621_00911	YZU1623_01596	YZU1624_00261	YZU1625_00036	YZU1626_00036	YZU1628_00724	YZU1629_00607	YZU1630_00676	YZU1631_01592	YZU1632_01608	YZU1638_00036	YZU1639_01609	YZU1640_00805	YZU1641_00514	YZU1643_00873	YZU1644_00804	YZU1645_00803	YZU1646_00543	YZU1648_00800	YZU1649_00574	YZU1650_00573	YZU1652_00877	YZU1655_00787
g00425_00006	g00425	rplC	98	44	50S ribosomal protein L3(44)	576	M155_01252	YZU1597_00884	YZU1599_00638	YZU1600_00833	YZU1602_00540	YZU1604_00646	YZU1605_00874	YZU1606_00049	YZU1607_01045	YZU1609_00049	YZU1610_00048	YZU1611_00639	YZU1612_01091	YZU1613_00636	YZU1614_00894	YZU1615_00651	YZU1617_00935	YZU1618_00785	YZU1619_00658	YZU1620_00271	YZU1621_01585	YZU1623_01048	YZU1624_00637	YZU1625_00810	YZU1626_00810	YZU1628_01628	YZU1629_01608	YZU1630_01067	YZU1631_00985	YZU1632_01143	YZU1638_00555	YZU1639_01046	YZU1640_00887	YZU1641_00958	YZU1643_00962	YZU1644_00886	YZU1645_00983	YZU1646_00982	YZU1648_00882	YZU1649_00665	YZU1650_00755	YZU1652_01350	YZU1655_00704
g01508_00005	g01508	apt	95	44	Adenine phosphoribosyltransferase(44)	549	M155_00461	YZU1597_00406	YZU1599_01703	YZU1600_01241	YZU1602_01701	YZU1604_01156	YZU1605_00473	YZU1606_01275	YZU1607_00758	YZU1609_01276	YZU1610_00942	YZU1611_01666	YZU1612_00387	YZU1613_01663	YZU1614_00594	YZU1615_01717	YZU1617_01189	YZU1618_00844	YZU1619_00968	YZU1620_00945	YZU1621_00383	YZU1623_00404	YZU1624_01663	YZU1625_01248	YZU1626_01174	YZU1628_00165	YZU1629_00405	YZU1630_00164	YZU1631_00289	YZU1632_00646	YZU1638_01679	YZU1639_00646	YZU1640_00101	YZU1641_00101	YZU1643_00471	YZU1644_00101	YZU1645_00101	YZU1646_00407	YZU1648_00405	YZU1649_00976	YZU1650_00822	YZU1652_00167	YZU1655_01149
g01113_00005	g01113	czcB	95	44	Cobalt-zinc-cadmium resistance protein CzcB(39):hypothetical protein(5)	710.32	M155_00299	YZU1597_00284	YZU1599_01087	YZU1600_00500	YZU1602_01085	YZU1604_00281	YZU1605_00575	YZU1606_00630	YZU1607_00300	YZU1609_00631	YZU1610_00596	YZU1611_01087	YZU1612_00810	YZU1613_01046	YZU1614_00263	YZU1615_01099	YZU1617_00501	YZU1618_00286	YZU1619_00276	YZU1620_00599	YZU1621_00283	YZU1623_00299	YZU1624_01085	YZU1625_00390	YZU1626_00626	YZU1628_00264	YZU1629_00306	YZU1630_00271	YZU1631_01257	YZU1632_00058	YZU1638_01100	YZU1639_00300	YZU1640_00224	YZU1641_00206	YZU1643_00366	YZU1644_00224	YZU1645_00224	YZU1646_00285	YZU1648_00283	YZU1649_00275	YZU1650_00275	YZU1652_00332	YZU1655_00055
g01574_00004	g01574	NA	90	11	hypothetical protein(11)	383.45	M155_00736	YZU1597_00744																YZU1618_00548															YZU1640_00747	YZU1641_00564	YZU1643_00823	YZU1644_00746	YZU1645_00745	YZU1646_00601	YZU1648_00742			YZU1652_00947
g01768_00004	g01768	NA	90	3	hypothetical protein(3)	1133							YZU1605_01604	YZU1606_01398		YZU1609_01498
g00931_00005	g00931	selU	95	44	tRNA 2-selenouridine synthase(44)	1004.73	M155_00749	YZU1597_00731	YZU1599_00241	YZU1600_01611	YZU1602_00241	YZU1604_00749	YZU1605_00239	YZU1606_01121	YZU1607_01628	YZU1609_01122	YZU1610_00875	YZU1611_00056	YZU1612_00230	YZU1613_00056	YZU1614_01505	YZU1615_00056	YZU1617_01558	YZU1618_00535	YZU1619_00555	YZU1620_00693	YZU1621_00880	YZU1623_01576	YZU1624_00241	YZU1625_00056	YZU1626_00056	YZU1628_00694	YZU1629_00637	YZU1630_00696	YZU1631_01612	YZU1632_01628	YZU1638_00056	YZU1639_01629	YZU1640_00734	YZU1641_00577	YZU1643_00810	YZU1644_00733	YZU1645_00732	YZU1646_00614	YZU1648_00729	YZU1649_00554	YZU1650_00553	YZU1652_00960	YZU1655_00806
g00422_00006	g00422	eno	98	44	Enolase(44)	1245	M155_01283	YZU1597_00921	YZU1599_00604	YZU1600_00871	YZU1602_00574	YZU1604_00611	YZU1605_00905	YZU1606_00086	YZU1607_01083	YZU1609_00086	YZU1610_00083	YZU1611_00605	YZU1612_01125	YZU1613_00602	YZU1614_00860	YZU1615_00617	YZU1617_00897	YZU1618_00754	YZU1619_00693	YZU1620_00236	YZU1621_01444	YZU1623_01086	YZU1624_00603	YZU1625_00776	YZU1626_00776	YZU1628_01157	YZU1629_01258	YZU1630_01033	YZU1631_00947	YZU1632_01105	YZU1638_00589	YZU1639_01084	YZU1640_00924	YZU1641_00925	YZU1643_00995	YZU1644_00923	YZU1645_00946	YZU1646_00945	YZU1648_00919	YZU1649_00700	YZU1650_00720	YZU1652_01319	YZU1655_00666
g02329_00006	g02329	NA	98	3	hypothetical protein(3)	1752															YZU1614_00922											YZU1628_01599	YZU1629_01637
g02361_00006	g02361	panD	98	18	Aspartate 1-decarboxylase(18)	381	M155_01427			YZU1600_01112			YZU1605_01038		YZU1607_01327				YZU1612_01365		YZU1614_00976		YZU1617_01013				YZU1621_00980	YZU1623_01330				YZU1628_00894	YZU1629_00896	YZU1630_01243	YZU1631_01066	YZU1632_01327		YZU1639_01225		YZU1641_01138	YZU1643_01231							YZU1652_01426
g00433_00006	g00433	csd	98	44	putative cysteine desulfurase(44)	1269	M155_00587	YZU1597_01594	YZU1599_01168	YZU1600_01614	YZU1602_01166	YZU1604_01033	YZU1605_00346	YZU1606_01752	YZU1607_00637	YZU1609_01712	YZU1610_01065	YZU1611_01168	YZU1612_00507	YZU1613_01163	YZU1614_00715	YZU1615_01180	YZU1617_01616	YZU1618_00970	YZU1619_00845	YZU1620_01068	YZU1621_00508	YZU1623_00525	YZU1624_01202	YZU1625_01765	YZU1626_01780	YZU1628_00039	YZU1629_00531	YZU1630_00041	YZU1631_00410	YZU1632_00767	YZU1638_01181	YZU1639_00767	YZU1640_01637	YZU1641_01615	YZU1643_01634	YZU1644_01634	YZU1645_01596	YZU1646_01597	YZU1648_01593	YZU1649_00855	YZU1650_00943	YZU1652_00042	YZU1655_01028
g02142_00006	g02142	NA	98	15	hypothetical protein(15)	945			YZU1599_01134		YZU1602_01132	YZU1604_00999		YZU1606_01717		YZU1609_01747	YZU1610_01099	YZU1611_01134		YZU1613_01197		YZU1615_01146			YZU1619_00811	YZU1620_01102			YZU1624_01236	YZU1625_01731	YZU1626_01746						YZU1638_01147
g01092_00005	g01092	NA	95	44	hypothetical protein(44)	795	M155_00197	YZU1597_00182	YZU1599_00318	YZU1600_00397	YZU1602_00469	YZU1604_00177	YZU1605_00729	YZU1606_00528	YZU1607_00195	YZU1609_00529	YZU1610_00492	YZU1611_00471	YZU1612_00711	YZU1613_00318	YZU1614_00165	YZU1615_00483	YZU1617_00398	YZU1618_00186	YZU1619_00172	YZU1620_00495	YZU1621_00181	YZU1623_00194	YZU1624_00318	YZU1625_00494	YZU1626_00522	YZU1628_00369	YZU1629_00201	YZU1630_00369	YZU1631_00657	YZU1632_00163	YZU1638_00483	YZU1639_00195	YZU1640_00326	YZU1641_00306	YZU1643_00266	YZU1644_00326	YZU1645_00326	YZU1646_00183	YZU1648_00181	YZU1649_00172	YZU1650_00172	YZU1652_00435	YZU1655_00154
g02182_00006	g02182	arnA	98	6	Bifunctional polymyxin resistance protein ArnA(6)	912		YZU1597_01755																															YZU1640_01761			YZU1644_01757	YZU1645_01757	YZU1646_01757	YZU1648_01753
g00367_00006	g00367	aat	98	44	Leucyl/phenylalanyl-tRNA--protein transferase(44)	648	M155_00220	YZU1597_00204	YZU1599_01005	YZU1600_00419	YZU1602_01003	YZU1604_00199	YZU1605_00751	YZU1606_00549	YZU1607_00217	YZU1609_00550	YZU1610_00514	YZU1611_01005	YZU1612_00733	YZU1613_00964	YZU1614_00187	YZU1615_01017	YZU1617_00420	YZU1618_00208	YZU1619_00194	YZU1620_00517	YZU1621_00203	YZU1623_00216	YZU1624_01003	YZU1625_00472	YZU1626_00544	YZU1628_00346	YZU1629_00224	YZU1630_00347	YZU1631_01340	YZU1632_00141	YZU1638_01018	YZU1639_00217	YZU1640_00304	YZU1641_00283	YZU1643_00289	YZU1644_00304	YZU1645_00304	YZU1646_00205	YZU1648_00203	YZU1649_00194	YZU1650_00194	YZU1652_00412	YZU1655_00132
g01841_00006	g01841	NA	98	2	hypothetical protein(2)	474	M155_00737																																									YZU1652_00948
g00905_00005	g00905	NA	95	44	hypothetical protein(44)	210	M155_01704	YZU1597_01385	YZU1599_01424	YZU1600_01409	YZU1602_01422	YZU1604_01594	YZU1605_01440	YZU1606_01327	YZU1607_01532	YZU1609_01357	YZU1610_01568	YZU1611_01424	YZU1612_01549	YZU1613_01383	YZU1614_01387	YZU1615_01436	YZU1617_01411	YZU1618_01456	YZU1619_01565	YZU1620_01626	YZU1621_01519	YZU1623_01510	YZU1624_01422	YZU1625_01631	YZU1626_01646	YZU1628_01508	YZU1629_01541	YZU1630_01567	YZU1631_01516	YZU1632_01532	YZU1638_01437	YZU1639_01533	YZU1640_01364	YZU1641_01536	YZU1643_01554	YZU1644_01389	YZU1645_01361	YZU1646_01362	YZU1648_01383	YZU1649_01509	YZU1650_01510	YZU1652_01703	YZU1655_01387
g02410_00006	g02410	NA	98	1	hypothetical protein(1)	429																		YZU1618_01404
g01881_00006	g01881	NA	98	2	hypothetical protein(2)	645																																											YZU1655_00428
g00314_00006	g00314	rpoN	98	44	RNA polymerase sigma-54 factor(44)	1251	M155_00911	YZU1597_00573	YZU1599_00079	YZU1600_00626	YZU1602_00079	YZU1604_00912	YZU1605_00077	YZU1606_00749	YZU1607_00516	YZU1609_00818	YZU1610_00713	YZU1611_00219	YZU1612_00069	YZU1613_00217	YZU1614_00391	YZU1615_00219	YZU1617_00718	YZU1618_00372	YZU1619_00393	YZU1620_00855	YZU1621_01149	YZU1623_00647	YZU1624_00079	YZU1625_00274	YZU1626_00273	YZU1628_01078	YZU1629_01114	YZU1630_00855	YZU1631_00086	YZU1632_00516	YZU1638_00219	YZU1639_00516	YZU1640_00576	YZU1641_00740	YZU1643_00647	YZU1644_00575	YZU1645_00575	YZU1646_00772	YZU1648_00572	YZU1649_00395	YZU1650_00394	YZU1652_01122	YZU1655_00964
g01648_00005	g01648	NA	95	44	hypothetical protein(44)	222	M155_01127	YZU1597_01248	YZU1599_00926	YZU1600_00068	YZU1602_00933	YZU1604_00426	YZU1605_01223	YZU1606_00269	YZU1607_00928	YZU1609_00269	YZU1610_00268	YZU1611_00926	YZU1612_00878	YZU1613_00752	YZU1614_01153	YZU1615_00938	YZU1617_00068	YZU1618_01201	YZU1619_01202	YZU1620_00050	YZU1621_00686	YZU1623_00931	YZU1624_00924	YZU1625_01073	YZU1626_01086	YZU1628_00971	YZU1629_00973	YZU1630_01429	YZU1631_00512	YZU1632_00928	YZU1638_00948	YZU1639_00869	YZU1640_01253	YZU1641_01209	YZU1643_01322	YZU1644_01252	YZU1645_01272	YZU1646_01251	YZU1648_01246	YZU1649_01231	YZU1650_01230	YZU1652_00763	YZU1655_00485
g00471_00006	g00471	mkl	98	44	putative ribonucleotide transport ATP-binding protein mkl(44)	723	M155_01308	YZU1597_00945	YZU1599_00580	YZU1600_00895	YZU1602_00598	YZU1604_00588	YZU1605_00927	YZU1606_00109	YZU1607_01108	YZU1609_00109	YZU1610_00106	YZU1611_00581	YZU1612_01149	YZU1613_00578	YZU1614_00836	YZU1615_00593	YZU1617_00873	YZU1618_00731	YZU1619_00716	YZU1620_00213	YZU1621_01421	YZU1623_01111	YZU1624_00579	YZU1625_00753	YZU1626_00753	YZU1628_01180	YZU1629_01235	YZU1630_01009	YZU1631_00922	YZU1632_01080	YZU1638_00613	YZU1639_01109	YZU1640_00948	YZU1641_00902	YZU1643_01018	YZU1644_00947	YZU1645_00922	YZU1646_00921	YZU1648_00943	YZU1649_00723	YZU1650_00697	YZU1652_01294	YZU1655_00642
g02185_00006	g02185	NA	98	1	6-phosphogluconate dehydrogenase%2C NAD(+)-dependent%2C decarboxylating(1)	936															YZU1614_01570
g01279_00005	g01279	NA	95	44	Bacterial dynamin-like protein(44)	2187	M155_01540	YZU1597_01174	YZU1599_00840	YZU1600_01000	YZU1602_00839	YZU1604_01319	YZU1605_01154	YZU1606_00914	YZU1607_01213	YZU1609_01047	YZU1610_01259	YZU1611_00841	YZU1612_01253	YZU1613_00936	YZU1614_01089	YZU1615_00853	YZU1617_01125	YZU1618_01149	YZU1619_01131	YZU1620_01131	YZU1621_01093	YZU1623_01216	YZU1624_00708	YZU1625_01011	YZU1626_00878	YZU1628_00781	YZU1629_00783	YZU1630_01131	YZU1631_01180	YZU1632_01213	YZU1638_00723	YZU1639_01339	YZU1640_01177	YZU1641_01026	YZU1643_01119	YZU1644_01053	YZU1645_01176	YZU1646_01175	YZU1648_01049	YZU1649_01140	YZU1650_01006	YZU1652_01539	YZU1655_01175
g01688_00005	g01688	purL	95	44	Phosphoribosylformylglycinamidine synthase subunit PurL(44)	2187	M155_00432	YZU1597_00356	YZU1599_01481	YZU1600_01275	YZU1602_01547	YZU1604_01475	YZU1605_00502	YZU1606_01482	YZU1607_00792	YZU1609_01414	YZU1610_01484	YZU1611_01549	YZU1612_00353	YZU1613_01440	YZU1614_00560	YZU1615_01562	YZU1617_01155	YZU1618_01589	YZU1619_01413	YZU1620_01507	YZU1621_00356	YZU1623_00370	YZU1624_01547	YZU1625_01546	YZU1626_01561	YZU1628_00193	YZU1629_00377	YZU1630_00199	YZU1631_00255	YZU1632_00612	YZU1638_01563	YZU1639_00612	YZU1640_00152	YZU1641_00134	YZU1643_00438	YZU1644_00152	YZU1645_00152	YZU1646_00357	YZU1648_00355	YZU1649_01374	YZU1650_01373	YZU1652_00196	YZU1655_01436
g00326_00006	g00326	argG	98	44	Argininosuccinate synthase(44)	1221	M155_00907	YZU1597_00577	YZU1599_00083	YZU1600_00630	YZU1602_00083	YZU1604_00908	YZU1605_00081	YZU1606_00753	YZU1607_00512	YZU1609_00814	YZU1610_00717	YZU1611_00215	YZU1612_00073	YZU1613_00213	YZU1614_00395	YZU1615_00215	YZU1617_00714	YZU1618_00376	YZU1619_00397	YZU1620_00851	YZU1621_01145	YZU1623_00651	YZU1624_00083	YZU1625_00270	YZU1626_00269	YZU1628_01074	YZU1629_01118	YZU1630_00851	YZU1631_00090	YZU1632_00512	YZU1638_00215	YZU1639_00512	YZU1640_00580	YZU1641_00736	YZU1643_00651	YZU1644_00579	YZU1645_00579	YZU1646_00768	YZU1648_00576	YZU1649_00399	YZU1650_00398	YZU1652_01118	YZU1655_00960
g02145_00006	g02145	virC1	98	1	Protein virC1(1)	687																												YZU1630_01696
g01265_00005	g01265	NA	95	44	hypothetical protein(44)	147	M155_00488	YZU1597_00432	YZU1599_01677	YZU1600_01215	YZU1602_01675	YZU1604_01130	YZU1605_00447	YZU1606_01249	YZU1607_00732	YZU1609_01250	YZU1610_00968	YZU1611_01692	YZU1612_00413	YZU1613_01637	YZU1614_00620	YZU1615_01691	YZU1617_01215	YZU1618_00870	YZU1619_00942	YZU1620_00971	YZU1621_00409	YZU1623_00430	YZU1624_01689	YZU1625_01222	YZU1626_01200	YZU1628_00139	YZU1629_00431	YZU1630_00138	YZU1631_00315	YZU1632_00672	YZU1638_01705	YZU1639_00672	YZU1640_00075	YZU1641_00075	YZU1643_00497	YZU1644_00075	YZU1645_00075	YZU1646_00433	YZU1648_00431	YZU1649_00950	YZU1650_00848	YZU1652_00141	YZU1655_01123
g00902_00004	g00902	virB2	90	31	Type IV secretion system protein virB2(31)	264		YZU1597_01679	YZU1599_01715		YZU1602_01713	YZU1604_01778		YZU1606_01678		YZU1609_01680	YZU1610_01720	YZU1611_01723	YZU1612_01731	YZU1613_01675	YZU1614_01654	YZU1615_01729			YZU1619_01729	YZU1620_01727	YZU1621_01670		YZU1624_01734	YZU1625_01717	YZU1626_01732	YZU1628_01697	YZU1629_01700	YZU1630_01630			YZU1638_01764		YZU1640_01657			YZU1644_01669	YZU1645_01666	YZU1646_01676	YZU1648_01677	YZU1649_01706	YZU1650_01707		YZU1655_01679
g02477_00006	g02477	NA	98	1	hypothetical protein(1)	1122																												YZU1630_01674
g02273_00006	g02273	NA	98	17	hypothetical protein(17)	1068			YZU1599_00706		YZU1602_00705	YZU1604_01185		YZU1606_01047		YZU1609_00914	YZU1610_01125	YZU1611_00707		YZU1613_01748		YZU1615_00719			YZU1619_00997	YZU1620_01265			YZU1624_00842	YZU1625_00877	YZU1626_01012						YZU1638_00857									YZU1649_01007	YZU1650_01139
g01335_00005	g01335	waaA	95	44	3-deoxy-D-manno-octulosonic acid transferase(44)	1158	M155_00954	YZU1597_00541	YZU1599_00039	YZU1600_00580	YZU1602_00039	YZU1604_00952	YZU1605_00035	YZU1606_00709	YZU1607_00563	YZU1609_00858	YZU1610_00674	YZU1611_00259	YZU1612_00032	YZU1613_00257	YZU1614_00354	YZU1615_00259	YZU1617_00765	YZU1618_00333	YZU1619_00353	YZU1620_00895	YZU1621_01190	YZU1623_00600	YZU1624_00039	YZU1625_00313	YZU1626_00313	YZU1628_01117	YZU1629_01075	YZU1630_00888	YZU1631_00039	YZU1632_00563	YZU1638_00259	YZU1639_00563	YZU1640_00544	YZU1641_00773	YZU1643_00615	YZU1644_00543	YZU1645_00543	YZU1646_00804	YZU1648_00540	YZU1649_00356	YZU1650_00356	YZU1652_01165	YZU1655_01610
g00259_00006	g00259	fumC	98	44	Fumarate hydratase class II(44)	1392	M155_01018	YZU1597_01566	YZU1599_01592	YZU1600_00174	YZU1602_01625	YZU1604_01686	YZU1605_01576	YZU1606_00398	YZU1607_00819	YZU1609_00399	YZU1610_01627	YZU1611_01593	YZU1612_00997	YZU1613_01587	YZU1614_01481	YZU1615_01641	YZU1617_00174	YZU1618_01517	YZU1619_01625	YZU1620_01459	YZU1621_00570	YZU1623_00822	YZU1624_01590	YZU1625_01438	YZU1626_01421	YZU1628_01394	YZU1629_01448	YZU1630_00584	YZU1631_00621	YZU1632_00819	YZU1638_01642	YZU1639_00978	YZU1640_01543	YZU1641_01339	YZU1643_00059	YZU1644_01569	YZU1645_01540	YZU1646_01541	YZU1648_01564	YZU1649_01447	YZU1650_01419	YZU1652_00655	YZU1655_00380
g00124_00006	g00124	xpsD	98	44	Type II secretion system protein D(43):Outer membrane lipoprotein BfpB(1)	1410	M155_01115	YZU1597_01236	YZU1599_00914	YZU1600_00080	YZU1602_00945	YZU1604_00414	YZU1605_01211	YZU1606_00281	YZU1607_00916	YZU1609_00281	YZU1610_00280	YZU1611_00914	YZU1612_00890	YZU1613_00740	YZU1614_01141	YZU1615_00926	YZU1617_00080	YZU1618_01189	YZU1619_01190	YZU1620_00038	YZU1621_00674	YZU1623_00919	YZU1624_00912	YZU1625_01061	YZU1626_01074	YZU1628_00959	YZU1629_00961	YZU1630_01417	YZU1631_00524	YZU1632_00916	YZU1638_00960	YZU1639_00881	YZU1640_01241	YZU1641_01197	YZU1643_01310	YZU1644_01240	YZU1645_01284	YZU1646_01239	YZU1648_01234	YZU1649_01243	YZU1650_01242	YZU1652_00751	YZU1655_00473
g00116_00006	g00116	rpsM	98	44	30S ribosomal protein S13(44)	366	M155_01364	YZU1597_01001	YZU1599_00523	YZU1600_00949	YZU1602_00655	YZU1604_00532	YZU1605_00983	YZU1606_00166	YZU1607_01164	YZU1609_00166	YZU1610_00162	YZU1611_00524	YZU1612_01205	YZU1613_00521	YZU1614_00781	YZU1615_00536	YZU1617_00819	YZU1618_00676	YZU1619_00772	YZU1620_00157	YZU1621_01363	YZU1623_01167	YZU1624_00522	YZU1625_00696	YZU1626_00696	YZU1628_01236	YZU1629_01179	YZU1630_00953	YZU1631_00866	YZU1632_01024	YZU1638_00670	YZU1639_01165	YZU1640_01004	YZU1641_00848	YZU1643_01072	YZU1644_01003	YZU1645_00866	YZU1646_00865	YZU1648_00999	YZU1649_00780	YZU1650_00640	YZU1652_01238	YZU1655_00588
g00795_00005	g00795	thiL	95	44	Thiamine-monophosphate kinase(44)	822	M155_01100	YZU1597_01221	YZU1599_00899	YZU1600_00095	YZU1602_00960	YZU1604_00393	YZU1605_01196	YZU1606_00304	YZU1607_00901	YZU1609_00304	YZU1610_00302	YZU1611_00899	YZU1612_00905	YZU1613_00725	YZU1614_01126	YZU1615_00911	YZU1617_00095	YZU1618_01174	YZU1619_01168	YZU1620_00017	YZU1621_00659	YZU1623_00904	YZU1624_00897	YZU1625_01035	YZU1626_01049	YZU1628_00944	YZU1629_00946	YZU1630_01393	YZU1631_00539	YZU1632_00901	YZU1638_00975	YZU1639_00896	YZU1640_01226	YZU1641_01172	YZU1643_01286	YZU1644_01225	YZU1645_01299	YZU1646_01224	YZU1648_01219	YZU1649_01267	YZU1650_01266	YZU1652_00736	YZU1655_00458
g01451_00005	g01451	plsC	95	44	hypothetical protein(43):1-acyl-sn-glycerol-3-phosphate acyltransferase(1)	693	M155_00764	YZU1597_00716	YZU1599_00225	YZU1600_00772	YZU1602_00225	YZU1604_00765	YZU1605_00223	YZU1606_01106	YZU1607_00371	YZU1609_01107	YZU1610_00860	YZU1611_00072	YZU1612_00215	YZU1613_00072	YZU1614_00536	YZU1615_00072	YZU1617_00572	YZU1618_00520	YZU1619_00539	YZU1620_00709	YZU1621_00865	YZU1623_00792	YZU1624_00225	YZU1625_00071	YZU1626_00071	YZU1628_00679	YZU1629_00652	YZU1630_00711	YZU1631_00231	YZU1632_00371	YZU1638_00072	YZU1639_00371	YZU1640_00719	YZU1641_00592	YZU1643_00795	YZU1644_00718	YZU1645_00717	YZU1646_00629	YZU1648_00714	YZU1649_00539	YZU1650_00538	YZU1652_00975	YZU1655_00821
g01332_00005	g01332	NA	95	44	hypothetical protein(44)	1179	M155_00855	YZU1597_00627	YZU1599_00135	YZU1600_00681	YZU1602_00135	YZU1604_00855	YZU1605_00137	YZU1606_00807	YZU1607_00462	YZU1609_00760	YZU1610_00770	YZU1611_00163	YZU1612_00125	YZU1613_00162	YZU1614_00447	YZU1615_00163	YZU1617_00663	YZU1618_00425	YZU1619_00449	YZU1620_00799	YZU1621_00774	YZU1623_00701	YZU1624_00134	YZU1625_00218	YZU1626_00218	YZU1628_00587	YZU1629_00744	YZU1630_00799	YZU1631_00140	YZU1632_00462	YZU1638_00163	YZU1639_00462	YZU1640_00630	YZU1641_00683	YZU1643_00704	YZU1644_00629	YZU1645_00629	YZU1646_00718	YZU1648_00626	YZU1649_00450	YZU1650_00449	YZU1652_01066	YZU1655_00910
g02231_00006	g02231	NA	98	2	hypothetical protein(2)	4326	M155_01083																																									YZU1652_00719
g02054_00006	g02054	NA	98	1	DegV domain-containing protein(1)	870															YZU1614_01710
g00138_00006	g00138	NA	98	44	Nucleoid-associated protein(44)	312	M155_01313	YZU1597_00950	YZU1599_00575	YZU1600_00900	YZU1602_00603	YZU1604_00583	YZU1605_00932	YZU1606_00114	YZU1607_01113	YZU1609_00114	YZU1610_00111	YZU1611_00576	YZU1612_01154	YZU1613_00573	YZU1614_00831	YZU1615_00588	YZU1617_00868	YZU1618_00726	YZU1619_00721	YZU1620_00208	YZU1621_01416	YZU1623_01116	YZU1624_00574	YZU1625_00748	YZU1626_00748	YZU1628_01185	YZU1629_01230	YZU1630_01004	YZU1631_00917	YZU1632_01075	YZU1638_00618	YZU1639_01114	YZU1640_00953	YZU1641_00897	YZU1643_01023	YZU1644_00952	YZU1645_00917	YZU1646_00916	YZU1648_00948	YZU1649_00728	YZU1650_00692	YZU1652_01289	YZU1655_00637
g00237_00006	g00237	mepM	98	44	Murein DD-endopeptidase MepM(44)	903	M155_00242	YZU1597_00226	YZU1599_01027	YZU1600_00441	YZU1602_01025	YZU1604_00221	YZU1605_00773	YZU1606_00571	YZU1607_00239	YZU1609_00572	YZU1610_00536	YZU1611_01027	YZU1612_00755	YZU1613_00986	YZU1614_00209	YZU1615_01039	YZU1617_00442	YZU1618_00230	YZU1619_00216	YZU1620_00539	YZU1621_00225	YZU1623_00238	YZU1624_01025	YZU1625_00450	YZU1626_00566	YZU1628_00324	YZU1629_00246	YZU1630_00325	YZU1631_01318	YZU1632_00119	YZU1638_01040	YZU1639_00239	YZU1640_00282	YZU1641_00260	YZU1643_00312	YZU1644_00282	YZU1645_00282	YZU1646_00227	YZU1648_00225	YZU1649_00216	YZU1650_00216	YZU1652_00390	YZU1655_00110
g01547_00005	g01547	vhb	95	44	Bacterial hemoglobin(44)	423	M155_01369	YZU1597_01006	YZU1599_00513	YZU1600_00954	YZU1602_00665	YZU1604_00523	YZU1605_00988	YZU1606_00175	YZU1607_01169	YZU1609_00175	YZU1610_00171	YZU1611_00514	YZU1612_01211	YZU1613_00511	YZU1614_00776	YZU1615_00526	YZU1617_00814	YZU1618_00671	YZU1619_00781	YZU1620_00148	YZU1621_01358	YZU1623_01172	YZU1624_00512	YZU1625_00687	YZU1626_00687	YZU1628_01241	YZU1629_01174	YZU1630_00948	YZU1631_00861	YZU1632_01019	YZU1638_00680	YZU1639_01170	YZU1640_01009	YZU1641_00843	YZU1643_01077	YZU1644_01008	YZU1645_00861	YZU1646_00860	YZU1648_01004	YZU1649_00789	YZU1650_00631	YZU1652_01233	YZU1655_00583
g01976_00006	g01976	NA	98	7	hypothetical protein(7)	1410			YZU1599_01875		YZU1602_01858							YZU1611_01887		YZU1613_01861		YZU1615_01908							YZU1624_01873								YZU1638_01882
g01210_00006	g01210	rplV	98	44	50S ribosomal protein L22(44)	442.77	M155_01257	YZU1597_00889	YZU1599_00633	YZU1600_00838	YZU1602_00545	YZU1604_00641	YZU1605_00879	YZU1606_00054	YZU1607_01050	YZU1609_00054	YZU1610_00053	YZU1611_00634	YZU1612_01096	YZU1613_00631	YZU1614_00889	YZU1615_00646	YZU1617_00930	YZU1618_00780	YZU1619_00663	YZU1620_00266	YZU1621_01580	YZU1623_01053	YZU1624_00632	YZU1625_00805	YZU1626_00805	YZU1628_01633	YZU1629_01603	YZU1630_01062	YZU1631_00980	YZU1632_01138	YZU1638_00560	YZU1639_01051	YZU1640_00892	YZU1641_00953	YZU1643_00967	YZU1644_00891	YZU1645_00978	YZU1646_00977	YZU1648_00887	YZU1649_00670	YZU1650_00750	YZU1652_01345	YZU1655_00699
g00694_00004	g00694	epsJ	90	44	putative glycosyltransferase EpsJ(38):Putative glycosyltransferase EpsH(6)	817.3	M155_00189	YZU1597_00168	YZU1599_00335	YZU1600_00379	YZU1602_00452	YZU1604_00161	YZU1605_00710	YZU1606_00511	YZU1607_00177	YZU1609_00512	YZU1610_00474	YZU1611_00454	YZU1612_00698	YZU1613_00333	YZU1614_00156	YZU1615_00466	YZU1617_00380	YZU1618_00174	YZU1619_00155	YZU1620_00480	YZU1621_00167	YZU1623_00176	YZU1624_00335	YZU1625_00511	YZU1626_00506	YZU1628_00383	YZU1629_00187	YZU1630_00384	YZU1631_00675	YZU1632_00181	YZU1638_00466	YZU1639_00177	YZU1640_00340	YZU1641_00319	YZU1643_00253	YZU1644_00340	YZU1645_00340	YZU1646_00169	YZU1648_00168	YZU1649_00155	YZU1650_00155	YZU1652_00444	YZU1655_00171
g01104_00005	g01104	tlyA	95	44	16S/23S rRNA (cytidine-2'-O)-methyltransferase TlyA(44)	762	M155_00832	YZU1597_00648	YZU1599_00156	YZU1600_00702	YZU1602_00156	YZU1604_00834	YZU1605_00158	YZU1606_00828	YZU1607_00441	YZU1609_00739	YZU1610_00791	YZU1611_00142	YZU1612_00146	YZU1613_00141	YZU1614_00468	YZU1615_00142	YZU1617_00642	YZU1618_00448	YZU1619_00470	YZU1620_00778	YZU1621_00795	YZU1623_00722	YZU1624_00155	YZU1625_00197	YZU1626_00197	YZU1628_00608	YZU1629_00723	YZU1630_00778	YZU1631_00161	YZU1632_00441	YZU1638_00142	YZU1639_00441	YZU1640_00651	YZU1641_00662	YZU1643_00725	YZU1644_00650	YZU1645_00650	YZU1646_00697	YZU1648_00647	YZU1649_00471	YZU1650_00470	YZU1652_01043	YZU1655_00889
g00375_00006	g00375	folD	98	44	Bifunctional protein FolD protein(44)	849	M155_00527	YZU1597_00469	YZU1599_01228	YZU1600_01180	YZU1602_01226	YZU1604_01093	YZU1605_00406	YZU1606_01214	YZU1607_00697	YZU1609_01215	YZU1610_01005	YZU1611_01228	YZU1612_00447	YZU1613_01103	YZU1614_00655	YZU1615_01240	YZU1617_01250	YZU1618_00910	YZU1619_00905	YZU1620_01008	YZU1621_00446	YZU1623_00465	YZU1624_01142	YZU1625_01186	YZU1626_01236	YZU1628_00100	YZU1629_00470	YZU1630_00102	YZU1631_00350	YZU1632_00707	YZU1638_01241	YZU1639_00707	YZU1640_00038	YZU1641_00039	YZU1643_00533	YZU1644_00038	YZU1645_00038	YZU1646_00470	YZU1648_00468	YZU1649_00915	YZU1650_00883	YZU1652_00102	YZU1655_01088
g00369_00006	g00369	fba	98	44	Fructose-bisphosphate aldolase(44)	1065	M155_00841	YZU1597_00639	YZU1599_00147	YZU1600_00693	YZU1602_00147	YZU1604_00843	YZU1605_00149	YZU1606_00819	YZU1607_00450	YZU1609_00748	YZU1610_00782	YZU1611_00151	YZU1612_00137	YZU1613_00150	YZU1614_00459	YZU1615_00151	YZU1617_00651	YZU1618_00439	YZU1619_00461	YZU1620_00787	YZU1621_00786	YZU1623_00713	YZU1624_00146	YZU1625_00206	YZU1626_00206	YZU1628_00599	YZU1629_00732	YZU1630_00787	YZU1631_00152	YZU1632_00450	YZU1638_00151	YZU1639_00450	YZU1640_00642	YZU1641_00671	YZU1643_00716	YZU1644_00641	YZU1645_00641	YZU1646_00706	YZU1648_00638	YZU1649_00462	YZU1650_00461	YZU1652_01052	YZU1655_00898
g00490_00006	g00490	prs	98	44	Ribose-phosphate pyrophosphokinase(44)	930	M155_00471	YZU1597_00415	YZU1599_01694	YZU1600_01232	YZU1602_01692	YZU1604_01147	YZU1605_00464	YZU1606_01266	YZU1607_00749	YZU1609_01267	YZU1610_00951	YZU1611_01675	YZU1612_00396	YZU1613_01654	YZU1614_00603	YZU1615_01708	YZU1617_01198	YZU1618_00853	YZU1619_00959	YZU1620_00954	YZU1621_00392	YZU1623_00413	YZU1624_01672	YZU1625_01239	YZU1626_01183	YZU1628_00156	YZU1629_00414	YZU1630_00155	YZU1631_00298	YZU1632_00655	YZU1638_01688	YZU1639_00655	YZU1640_00092	YZU1641_00092	YZU1643_00480	YZU1644_00092	YZU1645_00092	YZU1646_00416	YZU1648_00414	YZU1649_00967	YZU1650_00831	YZU1652_00158	YZU1655_01140
g02462_00006	g02462	dpnA	98	1	Modification methylase DpnIIB(1)	663																												YZU1630_01723
g02394_00006	g02394	NA	98	1	hypothetical protein(1)	882																												YZU1630_01659
g00786_00004	g00786	bioA	90	44	Adenosylmethionine-8-amino-7-oxononanoate aminotransferase(44)	1284	M155_01438	YZU1597_01072	YZU1599_00737	YZU1600_01101	YZU1602_00736	YZU1604_01216	YZU1605_01049	YZU1606_01016	YZU1607_01316	YZU1609_00945	YZU1610_01156	YZU1611_00738	YZU1612_01355	YZU1613_00833	YZU1614_00987	YZU1615_00750	YZU1617_01024	YZU1618_01047	YZU1619_01028	YZU1620_01234	YZU1621_00991	YZU1623_01319	YZU1624_00811	YZU1625_00908	YZU1626_00981	YZU1628_00883	YZU1629_00885	YZU1630_01232	YZU1631_01077	YZU1632_01316	YZU1638_00826	YZU1639_01236	YZU1640_01075	YZU1641_01127	YZU1643_01220	YZU1644_01155	YZU1645_01074	YZU1646_01073	YZU1648_01151	YZU1649_01037	YZU1650_01109	YZU1652_01437	YZU1655_01276
g00453_00006	g00453	NA	98	44	hypothetical protein(44)	819	M155_00430	YZU1597_00354	YZU1599_01483	YZU1600_01277	YZU1602_01545	YZU1604_01477	YZU1605_00504	YZU1606_01480	YZU1607_00794	YZU1609_01416	YZU1610_01482	YZU1611_01547	YZU1612_00351	YZU1613_01442	YZU1614_00558	YZU1615_01560	YZU1617_01153	YZU1618_01591	YZU1619_01415	YZU1620_01509	YZU1621_00354	YZU1623_00368	YZU1624_01545	YZU1625_01544	YZU1626_01559	YZU1628_00195	YZU1629_00375	YZU1630_00201	YZU1631_00253	YZU1632_00610	YZU1638_01561	YZU1639_00610	YZU1640_00154	YZU1641_00136	YZU1643_00436	YZU1644_00154	YZU1645_00154	YZU1646_00355	YZU1648_00353	YZU1649_01372	YZU1650_01371	YZU1652_00198	YZU1655_01434
g00936_00003	g00936	NA	80	44	putative RNA pseudouridine synthase(44)	872.86	M155_01213	YZU1597_00845	YZU1599_00680	YZU1600_00793	YZU1602_00498	YZU1604_00686	YZU1605_00833	YZU1606_00008	YZU1607_01002	YZU1609_00008	YZU1610_00008	YZU1611_00681	YZU1612_01049	YZU1613_00679	YZU1614_00936	YZU1615_00693	YZU1617_00975	YZU1618_00826	YZU1619_00618	YZU1620_00311	YZU1621_01627	YZU1623_01005	YZU1624_00679	YZU1625_00850	YZU1626_00850	YZU1628_01585	YZU1629_01651	YZU1630_01108	YZU1631_01028	YZU1632_01186	YZU1638_00513	YZU1639_01003	YZU1640_00848	YZU1641_01003	YZU1643_00916	YZU1644_00847	YZU1645_01022	YZU1646_01021	YZU1648_00843	YZU1649_00617	YZU1650_00802	YZU1652_01389	YZU1655_00744
g01277_00005	g01277	mutS2	95	44	Endonuclease MutS2(44)	2208	M155_00275	YZU1597_00263	YZU1599_01066	YZU1600_00475	YZU1602_01064	YZU1604_00260	YZU1605_00809	YZU1606_00609	YZU1607_00274	YZU1609_00610	YZU1610_00575	YZU1611_01066	YZU1612_00789	YZU1613_01025	YZU1614_00243	YZU1615_01078	YZU1617_00476	YZU1618_00265	YZU1619_00255	YZU1620_00578	YZU1621_00260	YZU1623_00273	YZU1624_01064	YZU1625_00411	YZU1626_00605	YZU1628_00289	YZU1629_00281	YZU1630_00291	YZU1631_01283	YZU1632_00084	YZU1638_01079	YZU1639_00274	YZU1640_00245	YZU1641_00226	YZU1643_00346	YZU1644_00245	YZU1645_00245	YZU1646_00264	YZU1648_00262	YZU1649_00254	YZU1650_00254	YZU1652_00356	YZU1655_00076
g02465_00006	g02465	NA	98	1	hypothetical protein(1)	1176													YZU1612_01504
g00372_00006	g00372	ppk	98	44	Polyphosphate kinase(44)	2085	M155_01011	YZU1597_01572	YZU1599_01584	YZU1600_00181	YZU1602_01633	YZU1604_01678	YZU1605_01583	YZU1606_00405	YZU1607_00812	YZU1609_00406	YZU1610_01619	YZU1611_01585	YZU1612_01003	YZU1613_01595	YZU1614_01485	YZU1615_01649	YZU1617_00181	YZU1618_01511	YZU1619_01617	YZU1620_01467	YZU1621_00566	YZU1623_00815	YZU1624_01582	YZU1625_01445	YZU1626_01414	YZU1628_01390	YZU1629_01452	YZU1630_00576	YZU1631_00628	YZU1632_00812	YZU1638_01650	YZU1639_00985	YZU1640_01537	YZU1641_01343	YZU1643_00063	YZU1644_01575	YZU1645_01534	YZU1646_01535	YZU1648_01570	YZU1649_01455	YZU1650_01411	YZU1652_00648	YZU1655_00375
g01925_00006	g01925	birA	98	1	Bifunctional ligase/repressor BirA(1)	993															YZU1614_01753
g01352_00005	g01352	dxr	95	44	1-deoxy-D-xylulose 5-phosphate reductoisomerase(44)	1071	M155_00998	YZU1597_01587	YZU1599_01571	YZU1600_00196	YZU1602_01646	YZU1604_01665	YZU1605_01596	YZU1606_00418	YZU1607_00006	YZU1609_00419	YZU1610_01606	YZU1611_01572	YZU1612_01018	YZU1613_01608	YZU1614_01500	YZU1615_01662	YZU1617_00196	YZU1618_01498	YZU1619_01604	YZU1620_01480	YZU1621_00553	YZU1623_00006	YZU1624_01569	YZU1625_01458	YZU1626_01401	YZU1628_01377	YZU1629_01465	YZU1630_00563	YZU1631_01618	YZU1632_00352	YZU1638_01663	YZU1639_00006	YZU1640_01522	YZU1641_01358	YZU1643_00078	YZU1644_01590	YZU1645_01519	YZU1646_01520	YZU1648_01585	YZU1649_01468	YZU1650_01398	YZU1652_00635	YZU1655_00360
g02251_00006	g02251	NA	98	19	hypothetical protein(19)	1193.21	M155_00320		YZU1599_01108		YZU1602_01106	YZU1604_00360		YZU1606_00652		YZU1609_00653	YZU1610_00617	YZU1611_01108		YZU1613_01067		YZU1615_01120			YZU1619_00297	YZU1620_00620			YZU1624_01106	YZU1625_00369	YZU1626_00647						YZU1638_01121									YZU1649_00297	YZU1650_00297	YZU1652_00311
g02034_00006	g02034	NA	98	2	hypothetical protein(2)	1035													YZU1612_01747		YZU1614_01772
g00158_00006	g00158	accC	98	44	Biotin carboxylase(44)	1332	M155_00050	YZU1597_00028	YZU1599_00476	YZU1600_00238	YZU1602_00311	YZU1604_00020	YZU1605_01662	YZU1606_01641	YZU1607_00037	YZU1609_01603	YZU1610_00333	YZU1611_00313	YZU1612_00558	YZU1613_00474	YZU1614_00017	YZU1615_00325	YZU1617_00239	YZU1618_00037	YZU1619_00014	YZU1620_00339	YZU1621_00029	YZU1623_00036	YZU1624_00476	YZU1625_00651	YZU1626_00366	YZU1628_00522	YZU1629_00048	YZU1630_00525	YZU1631_00815	YZU1632_00321	YZU1638_00325	YZU1639_00037	YZU1640_00480	YZU1641_00457	YZU1643_00115	YZU1644_00481	YZU1645_00481	YZU1646_00029	YZU1648_00028	YZU1649_00015	YZU1650_00015	YZU1652_00583	YZU1655_00311
g01046_00005	g01046	rkpK	95	14	UDP-glucose 6-dehydrogenase(14)	1299				YZU1600_00114		YZU1604_01879			YZU1607_00882		YZU1610_01821		YZU1612_00924				YZU1617_00114		YZU1619_01818	YZU1620_01854		YZU1623_00885							YZU1631_00558	YZU1632_00882		YZU1639_00915											YZU1655_00439
g00257_00006	g00257	cbpA	98	44	Curved DNA-binding protein(44)	894	M155_00110	YZU1597_00089	YZU1599_00414	YZU1600_00299	YZU1602_00373	YZU1604_00082	YZU1605_00630	YZU1606_00431	YZU1607_00097	YZU1609_00432	YZU1610_00395	YZU1611_00375	YZU1612_00618	YZU1613_00412	YZU1614_00076	YZU1615_00387	YZU1617_00300	YZU1618_00096	YZU1619_00076	YZU1620_00401	YZU1621_00088	YZU1623_00096	YZU1624_00414	YZU1625_00590	YZU1626_00427	YZU1628_00461	YZU1629_00109	YZU1630_00464	YZU1631_00755	YZU1632_00261	YZU1638_00387	YZU1639_00097	YZU1640_00419	YZU1641_00397	YZU1643_00175	YZU1644_00420	YZU1645_00420	YZU1646_00090	YZU1648_00089	YZU1649_00076	YZU1650_00076	YZU1652_00523	YZU1655_00251
g02196_00006	g02196	NA	98	7	hypothetical protein(7)	1275			YZU1599_00881		YZU1602_00978							YZU1611_00881		YZU1613_00707		YZU1615_00893							YZU1624_00879								YZU1638_00993
g01086_00005	g01086	kdsA	95	44	2-dehydro-3-deoxyphosphooctonate aldolase(44)	816	M155_01513	YZU1597_01146	YZU1599_00813	YZU1600_01027	YZU1602_00812	YZU1604_01292	YZU1605_01127	YZU1606_00941	YZU1607_01240	YZU1609_01020	YZU1610_01232	YZU1611_00814	YZU1612_01280	YZU1613_00909	YZU1614_01062	YZU1615_00826	YZU1617_01098	YZU1618_01122	YZU1619_01104	YZU1620_01158	YZU1621_01066	YZU1623_01243	YZU1624_00735	YZU1625_00984	YZU1626_00905	YZU1628_00808	YZU1629_00810	YZU1630_01158	YZU1631_01153	YZU1632_01240	YZU1638_00750	YZU1639_01312	YZU1640_01149	YZU1641_01053	YZU1643_01146	YZU1644_01081	YZU1645_01148	YZU1646_01147	YZU1648_01077	YZU1649_01113	YZU1650_01033	YZU1652_01512	YZU1655_01202
g01473_00005	g01473	qacR	95	44	HTH-type transcriptional regulator QacR(44)	633	M155_01497	YZU1597_01131	YZU1599_00797	YZU1600_01042	YZU1602_00796	YZU1604_01276	YZU1605_01111	YZU1606_00956	YZU1607_01255	YZU1609_01005	YZU1610_01216	YZU1611_00798	YZU1612_01296	YZU1613_00893	YZU1614_01046	YZU1615_00810	YZU1617_01083	YZU1618_01106	YZU1619_01088	YZU1620_01174	YZU1621_01050	YZU1623_01258	YZU1624_00751	YZU1625_00968	YZU1626_00921	YZU1628_00824	YZU1629_00826	YZU1630_01173	YZU1631_01138	YZU1632_01255	YZU1638_00766	YZU1639_01297	YZU1640_01134	YZU1641_01068	YZU1643_01161	YZU1644_01096	YZU1645_01133	YZU1646_01132	YZU1648_01092	YZU1649_01097	YZU1650_01049	YZU1652_01496	YZU1655_01217
g01820_00005	g01820	cysA	95	44	Sulfate/thiosulfate import ATP-binding protein CysA(44)	906	M155_01697	YZU1597_01397	YZU1599_01436	YZU1600_01402	YZU1602_01434	YZU1604_01587	YZU1605_01428	YZU1606_01315	YZU1607_01544	YZU1609_01369	YZU1610_01575	YZU1611_01436	YZU1612_01536	YZU1613_01395	YZU1614_01399	YZU1615_01448	YZU1617_01404	YZU1618_01464	YZU1619_01572	YZU1620_01619	YZU1621_01531	YZU1623_01498	YZU1624_01434	YZU1625_01638	YZU1626_01653	YZU1628_01496	YZU1629_01553	YZU1630_01574	YZU1631_01528	YZU1632_01544	YZU1638_01449	YZU1639_01545	YZU1640_01352	YZU1641_01548	YZU1643_01566	YZU1644_01401	YZU1645_01349	YZU1646_01350	YZU1648_01395	YZU1649_01502	YZU1650_01503	YZU1652_01696	YZU1655_01394
g00883_00005	g00883	aroK	95	44	Shikimate kinase(44)	498	M155_01516	YZU1597_01149	YZU1599_00816	YZU1600_01024	YZU1602_00815	YZU1604_01295	YZU1605_01130	YZU1606_00938	YZU1607_01237	YZU1609_01023	YZU1610_01235	YZU1611_00817	YZU1612_01277	YZU1613_00912	YZU1614_01065	YZU1615_00829	YZU1617_01101	YZU1618_01125	YZU1619_01107	YZU1620_01155	YZU1621_01069	YZU1623_01240	YZU1624_00732	YZU1625_00987	YZU1626_00902	YZU1628_00805	YZU1629_00807	YZU1630_01155	YZU1631_01156	YZU1632_01237	YZU1638_00747	YZU1639_01315	YZU1640_01152	YZU1641_01050	YZU1643_01143	YZU1644_01078	YZU1645_01151	YZU1646_01150	YZU1648_01074	YZU1649_01116	YZU1650_01030	YZU1652_01515	YZU1655_01199
g01922_00006	g01922	NA	98	1	hypothetical protein(1)	384																				YZU1620_01806
g01355_00005	g01355	ddl	95	44	D-alanine--D-alanine ligase(44)	1041	M155_00580	YZU1597_01731	YZU1599_01175	YZU1600_01654	YZU1602_01173	YZU1604_01040	YZU1605_00353	YZU1606_01798	YZU1607_00644	YZU1609_01800	YZU1610_01058	YZU1611_01175	YZU1612_00500	YZU1613_01156	YZU1614_00708	YZU1615_01187	YZU1617_01667	YZU1618_00963	YZU1619_00852	YZU1620_01061	YZU1621_00501	YZU1623_00518	YZU1624_01195	YZU1625_01799	YZU1626_01815	YZU1628_00046	YZU1629_00524	YZU1630_00049	YZU1631_00403	YZU1632_00760	YZU1638_01188	YZU1639_00760	YZU1640_01737	YZU1641_01662	YZU1643_01674	YZU1644_01744	YZU1645_01744	YZU1646_01733	YZU1648_01729	YZU1649_00862	YZU1650_00936	YZU1652_00049	YZU1655_01035
g00843_00005	g00843	NA	95	44	hypothetical protein(44)	957	M155_01550	YZU1597_01183	YZU1599_00851	YZU1600_00991	YZU1602_00850	YZU1604_01329	YZU1605_01164	YZU1606_00905	YZU1607_01204	YZU1609_01056	YZU1610_01269	YZU1611_00852	YZU1612_01244	YZU1613_00947	YZU1614_01098	YZU1615_00864	YZU1617_01134	YZU1618_01158	YZU1619_01141	YZU1620_01121	YZU1621_01102	YZU1623_01207	YZU1624_00697	YZU1625_01021	YZU1626_00868	YZU1628_00772	YZU1629_00774	YZU1630_01122	YZU1631_01189	YZU1632_01204	YZU1638_00712	YZU1639_01348	YZU1640_01186	YZU1641_01017	YZU1643_01110	YZU1644_01044	YZU1645_01185	YZU1646_01184	YZU1648_01040	YZU1649_01149	YZU1650_00997	YZU1652_01549	YZU1655_01166
g00239_00006	g00239	resA	98	44	Thiol-disulfide oxidoreductase ResA(44)	489	M155_01291	YZU1597_00928	YZU1599_00596	YZU1600_00878	YZU1602_00582	YZU1604_00604	YZU1605_00911	YZU1606_00093	YZU1607_01091	YZU1609_00093	YZU1610_00090	YZU1611_00597	YZU1612_01132	YZU1613_00594	YZU1614_00853	YZU1615_00609	YZU1617_00890	YZU1618_00747	YZU1619_00700	YZU1620_00229	YZU1621_01437	YZU1623_01094	YZU1624_00595	YZU1625_00769	YZU1626_00769	YZU1628_01164	YZU1629_01251	YZU1630_01026	YZU1631_00939	YZU1632_01097	YZU1638_00597	YZU1639_01092	YZU1640_00931	YZU1641_00918	YZU1643_01002	YZU1644_00930	YZU1645_00939	YZU1646_00938	YZU1648_00926	YZU1649_00707	YZU1650_00713	YZU1652_01311	YZU1655_00659
g01549_00006	g01549	NA	98	17	hypothetical protein(17)	407.47			YZU1599_01738		YZU1602_01736	YZU1604_01754					YZU1610_01696	YZU1611_01746		YZU1613_01698	YZU1614_01630	YZU1615_01752			YZU1619_01700	YZU1620_01703	YZU1621_01645		YZU1624_01757	YZU1625_01683	YZU1626_01698						YZU1638_01741									YZU1649_01679	YZU1650_01680
g01306_00005	g01306	hemN	95	44	Oxygen-independent coproporphyrinogen III oxidase(44)	1356	M155_00396	YZU1597_00324	YZU1599_01521	YZU1600_00540	YZU1602_01507	YZU1604_01514	YZU1605_00535	YZU1606_01443	YZU1607_00340	YZU1609_01453	YZU1610_01445	YZU1611_01509	YZU1612_00322	YZU1613_01480	YZU1614_00303	YZU1615_01522	YZU1617_00541	YZU1618_01626	YZU1619_01452	YZU1620_01546	YZU1621_00323	YZU1623_00339	YZU1624_01507	YZU1625_01508	YZU1626_01523	YZU1628_00224	YZU1629_00346	YZU1630_00231	YZU1631_01217	YZU1632_00018	YZU1638_01523	YZU1639_00340	YZU1640_00184	YZU1641_00166	YZU1643_00406	YZU1644_00184	YZU1645_00184	YZU1646_00325	YZU1648_00323	YZU1649_01334	YZU1650_01333	YZU1652_00231	YZU1655_00015
g02028_00006	g02028	ykvP	98	2	Spore protein YkvP(2)	1011	M155_01068																																									YZU1652_00705
g01589_00005	g01589	NA	95	44	hypothetical protein(44)	348	M155_01719	YZU1597_01370	YZU1599_01409	YZU1600_01424	YZU1602_01407	YZU1604_01609	YZU1605_01455	YZU1606_01342	YZU1607_01517	YZU1609_01342	YZU1610_01553	YZU1611_01409	YZU1612_01564	YZU1613_01368	YZU1614_01372	YZU1615_01421	YZU1617_01426	YZU1618_01441	YZU1619_01550	YZU1620_01641	YZU1621_01504	YZU1623_01525	YZU1624_01407	YZU1625_01616	YZU1626_01631	YZU1628_01523	YZU1629_01526	YZU1630_01552	YZU1631_01501	YZU1632_01517	YZU1638_01422	YZU1639_01518	YZU1640_01379	YZU1641_01521	YZU1643_01539	YZU1644_01374	YZU1645_01376	YZU1646_01377	YZU1648_01368	YZU1649_01524	YZU1650_01525	YZU1652_01718	YZU1655_01372
g01431_00006	g01431	NA	98	44	hypothetical protein(44)	750	M155_01409	YZU1597_01042	YZU1599_00704	YZU1600_01128	YZU1602_00703	YZU1604_01183	YZU1605_01021	YZU1606_01049	YZU1607_01343	YZU1609_00912	YZU1610_01123	YZU1611_00705	YZU1612_01380	YZU1613_01746	YZU1614_00958	YZU1615_00717	YZU1617_00997	YZU1618_01017	YZU1619_00995	YZU1620_01267	YZU1621_00963	YZU1623_01346	YZU1624_00844	YZU1625_00875	YZU1626_01014	YZU1628_00911	YZU1629_00913	YZU1630_01259	YZU1631_01050	YZU1632_01343	YZU1638_00859	YZU1639_01209	YZU1640_01045	YZU1641_01155	YZU1643_01248	YZU1644_01185	YZU1645_01044	YZU1646_01043	YZU1648_01181	YZU1649_01005	YZU1650_01141	YZU1652_01408	YZU1655_01301
g01035_00005	g01035	spoIIIE	95	44	DNA translocase SpoIIIE(44)	2841	M155_00502	YZU1597_00446	YZU1599_01663	YZU1600_01201	YZU1602_01661	YZU1604_01116	YZU1605_00433	YZU1606_01235	YZU1607_00718	YZU1609_01236	YZU1610_00982	YZU1611_01706	YZU1612_00427	YZU1613_01623	YZU1614_00634	YZU1615_01677	YZU1617_01229	YZU1618_00884	YZU1619_00928	YZU1620_00985	YZU1621_00423	YZU1623_00444	YZU1624_01703	YZU1625_01208	YZU1626_01214	YZU1628_00125	YZU1629_00445	YZU1630_00124	YZU1631_00329	YZU1632_00686	YZU1638_01719	YZU1639_00686	YZU1640_00061	YZU1641_00061	YZU1643_00511	YZU1644_00061	YZU1645_00061	YZU1646_00447	YZU1648_00445	YZU1649_00936	YZU1650_00862	YZU1652_00127	YZU1655_01109
g00654_00006	g00654	cysK	98	44	Cysteine synthase(44)	900	M155_00477	YZU1597_00421	YZU1599_01688	YZU1600_01226	YZU1602_01686	YZU1604_01141	YZU1605_00458	YZU1606_01260	YZU1607_00743	YZU1609_01261	YZU1610_00957	YZU1611_01681	YZU1612_00402	YZU1613_01648	YZU1614_00609	YZU1615_01702	YZU1617_01204	YZU1618_00859	YZU1619_00953	YZU1620_00960	YZU1621_00398	YZU1623_00419	YZU1624_01678	YZU1625_01233	YZU1626_01189	YZU1628_00150	YZU1629_00420	YZU1630_00149	YZU1631_00304	YZU1632_00661	YZU1638_01694	YZU1639_00661	YZU1640_00086	YZU1641_00086	YZU1643_00486	YZU1644_00086	YZU1645_00086	YZU1646_00422	YZU1648_00420	YZU1649_00961	YZU1650_00837	YZU1652_00152	YZU1655_01134
g01714_00005	g01714	ppiD	95	44	Peptidyl-prolyl cis-trans isomerase D(44)	1491	M155_00941	YZU1597_00554	YZU1599_00052	YZU1600_00593	YZU1602_00052	YZU1604_00939	YZU1605_00048	YZU1606_00722	YZU1607_00550	YZU1609_00845	YZU1610_00687	YZU1611_00246	YZU1612_00045	YZU1613_00244	YZU1614_00367	YZU1615_00246	YZU1617_00752	YZU1618_00346	YZU1619_00366	YZU1620_00882	YZU1621_01177	YZU1623_00613	YZU1624_00052	YZU1625_00300	YZU1626_00300	YZU1628_01104	YZU1629_01088	YZU1630_00875	YZU1631_00052	YZU1632_00550	YZU1638_00246	YZU1639_00550	YZU1640_00557	YZU1641_00760	YZU1643_00628	YZU1644_00556	YZU1645_00556	YZU1646_00791	YZU1648_00553	YZU1649_00369	YZU1650_00369	YZU1652_01152	YZU1655_01623
g01726_00006	g01726	nnr	98	44	Bifunctional NAD(P)H-hydrate repair enzyme Nnr(44)	1366.23	M155_01707	YZU1597_01382	YZU1599_01421	YZU1600_01412	YZU1602_01419	YZU1604_01597	YZU1605_01443	YZU1606_01330	YZU1607_01529	YZU1609_01354	YZU1610_01565	YZU1611_01421	YZU1612_01552	YZU1613_01380	YZU1614_01384	YZU1615_01433	YZU1617_01414	YZU1618_01453	YZU1619_01562	YZU1620_01629	YZU1621_01516	YZU1623_01513	YZU1624_01419	YZU1625_01628	YZU1626_01643	YZU1628_01511	YZU1629_01538	YZU1630_01564	YZU1631_01513	YZU1632_01529	YZU1638_01434	YZU1639_01530	YZU1640_01367	YZU1641_01533	YZU1643_01551	YZU1644_01386	YZU1645_01364	YZU1646_01365	YZU1648_01380	YZU1649_01512	YZU1650_01513	YZU1652_01706	YZU1655_01384
g00450_00006	g00450	pyrG	98	44	CTP synthase(44)	1632	M155_01208	YZU1597_00840	YZU1599_00685	YZU1600_00788	YZU1602_00493	YZU1604_00691	YZU1605_00828	YZU1606_00003	YZU1607_00997	YZU1609_00003	YZU1610_00003	YZU1611_00686	YZU1612_01044	YZU1613_00684	YZU1614_00941	YZU1615_00698	YZU1617_00980	YZU1618_00831	YZU1619_00613	YZU1620_00316	YZU1621_01632	YZU1623_01000	YZU1624_00684	YZU1625_00855	YZU1626_00855	YZU1628_01580	YZU1629_01656	YZU1630_01113	YZU1631_01033	YZU1632_01191	YZU1638_00508	YZU1639_00998	YZU1640_00843	YZU1641_01008	YZU1643_00911	YZU1644_00842	YZU1645_01027	YZU1646_01026	YZU1648_00838	YZU1649_00612	YZU1650_00807	YZU1652_01394	YZU1655_00749
g00493_00006	g00493	NA	98	44	hypothetical protein(44)	600	M155_00828	YZU1597_00652	YZU1599_00160	YZU1600_00706	YZU1602_00160	YZU1604_00830	YZU1605_00162	YZU1606_00832	YZU1607_00437	YZU1609_00735	YZU1610_00795	YZU1611_00138	YZU1612_00150	YZU1613_00137	YZU1614_00472	YZU1615_00138	YZU1617_00638	YZU1618_00452	YZU1619_00474	YZU1620_00774	YZU1621_00799	YZU1623_00726	YZU1624_00159	YZU1625_00193	YZU1626_00193	YZU1628_00612	YZU1629_00719	YZU1630_00774	YZU1631_00165	YZU1632_00437	YZU1638_00138	YZU1639_00437	YZU1640_00655	YZU1641_00658	YZU1643_00729	YZU1644_00654	YZU1645_00654	YZU1646_00693	YZU1648_00651	YZU1649_00475	YZU1650_00474	YZU1652_01039	YZU1655_00885
g01767_00005	g01767	folP	95	44	Bifunctional dihydropteroate synthase/dihydropteroate reductase(44)	1102.91	M155_00829	YZU1597_00651	YZU1599_00159	YZU1600_00705	YZU1602_00159	YZU1604_00831	YZU1605_00161	YZU1606_00831	YZU1607_00438	YZU1609_00736	YZU1610_00794	YZU1611_00139	YZU1612_00149	YZU1613_00138	YZU1614_00471	YZU1615_00139	YZU1617_00639	YZU1618_00451	YZU1619_00473	YZU1620_00775	YZU1621_00798	YZU1623_00725	YZU1624_00158	YZU1625_00194	YZU1626_00194	YZU1628_00611	YZU1629_00720	YZU1630_00775	YZU1631_00164	YZU1632_00438	YZU1638_00139	YZU1639_00438	YZU1640_00654	YZU1641_00659	YZU1643_00728	YZU1644_00653	YZU1645_00653	YZU1646_00694	YZU1648_00650	YZU1649_00474	YZU1650_00473	YZU1652_01040	YZU1655_00886
g02354_00006	g02354	rsmB	98	1	Ribosomal RNA small subunit methyltransferase B(1)	1380															YZU1614_01589
g01032_00003	g01032	NA	80	25	hypothetical protein(25)	144	M155_00370	YZU1597_00389	YZU1599_01548		YZU1602_01480	YZU1604_01542		YZU1606_01853		YZU1609_01874	YZU1610_01417	YZU1611_01481		YZU1613_01508		YZU1615_01494			YZU1619_01480	YZU1620_01574			YZU1624_01480	YZU1625_01482	YZU1626_01496						YZU1638_01495		YZU1640_00119			YZU1644_00119	YZU1645_00119	YZU1646_00390	YZU1648_00388	YZU1649_01304	YZU1650_01303	YZU1652_00257
g01213_00005	g01213	flgB	95	44	Flagellar basal body rod protein FlgB(44)	432	M155_00773	YZU1597_00707	YZU1599_00216	YZU1600_00763	YZU1602_00216	YZU1604_00774	YZU1605_00214	YZU1606_01097	YZU1607_00380	YZU1609_01098	YZU1610_00851	YZU1611_00081	YZU1612_00206	YZU1613_00081	YZU1614_00527	YZU1615_00081	YZU1617_00581	YZU1618_00509	YZU1619_00530	YZU1620_00718	YZU1621_00855	YZU1623_00783	YZU1624_00216	YZU1625_00080	YZU1626_00080	YZU1628_00668	YZU1629_00663	YZU1630_00720	YZU1631_00222	YZU1632_00380	YZU1638_00081	YZU1639_00380	YZU1640_00710	YZU1641_00601	YZU1643_00786	YZU1644_00709	YZU1645_00708	YZU1646_00638	YZU1648_00705	YZU1649_00530	YZU1650_00529	YZU1652_00984	YZU1655_00830
g02105_00006	g02105	NA	98	19	hypothetical protein(19)	351	M155_00337		YZU1599_01899		YZU1602_01891	YZU1604_01870		YZU1606_01931		YZU1609_01932	YZU1610_01805	YZU1611_01906		YZU1613_01898		YZU1615_01921			YZU1619_01795	YZU1620_01835			YZU1624_01894	YZU1625_01847	YZU1626_01850						YZU1638_01905									YZU1649_01788	YZU1650_01780	YZU1652_00294
g02291_00006	g02291	NA	98	17	hypothetical protein(17)	530.65			YZU1599_00325		YZU1602_00462	YZU1604_00170		YZU1606_00521		YZU1609_00522	YZU1610_00485	YZU1611_00464		YZU1613_00324		YZU1615_00476			YZU1619_00165	YZU1620_00488			YZU1624_00325	YZU1625_00501	YZU1626_00515						YZU1638_00476									YZU1649_00165	YZU1650_00165
g00529_00006	g00529	rimM	98	44	Ribosome maturation factor RimM(44)	540	M155_00959	YZU1597_00536	YZU1599_00034	YZU1600_00575	YZU1602_00034	YZU1604_00957	YZU1605_00030	YZU1606_00704	YZU1607_00568	YZU1609_00863	YZU1610_00669	YZU1611_00264	YZU1612_00027	YZU1613_00262	YZU1614_00349	YZU1615_00264	YZU1617_00770	YZU1618_00328	YZU1619_00348	YZU1620_00900	YZU1621_01195	YZU1623_00595	YZU1624_00034	YZU1625_00318	YZU1626_00318	YZU1628_01122	YZU1629_01070	YZU1630_00893	YZU1631_00034	YZU1632_00568	YZU1638_00264	YZU1639_00568	YZU1640_00539	YZU1641_00778	YZU1643_00610	YZU1644_00538	YZU1645_00538	YZU1646_00809	YZU1648_00535	YZU1649_00351	YZU1650_00351	YZU1652_01170	YZU1655_01605
g01392_00005	g01392	cbf2	95	44	Putative peptidyl-prolyl cis-trans isomerase Cbf2(44)	822	M155_00840	YZU1597_00640	YZU1599_00148	YZU1600_00694	YZU1602_00148	YZU1604_00842	YZU1605_00150	YZU1606_00820	YZU1607_00449	YZU1609_00747	YZU1610_00783	YZU1611_00150	YZU1612_00138	YZU1613_00149	YZU1614_00460	YZU1615_00150	YZU1617_00650	YZU1618_00440	YZU1619_00462	YZU1620_00786	YZU1621_00787	YZU1623_00714	YZU1624_00147	YZU1625_00205	YZU1626_00205	YZU1628_00600	YZU1629_00731	YZU1630_00786	YZU1631_00153	YZU1632_00449	YZU1638_00150	YZU1639_00449	YZU1640_00643	YZU1641_00670	YZU1643_00717	YZU1644_00642	YZU1645_00642	YZU1646_00705	YZU1648_00639	YZU1649_00463	YZU1650_00462	YZU1652_01051	YZU1655_00897
g01417_00005	g01417	dprA	95	44	DNA processing protein DprA(44)	774	M155_00879	YZU1597_00606	YZU1599_00111	YZU1600_00658	YZU1602_00111	YZU1604_00880	YZU1605_00112	YZU1606_00783	YZU1607_00484	YZU1609_00784	YZU1610_00745	YZU1611_00187	YZU1612_00101	YZU1613_00185	YZU1614_00424	YZU1615_00187	YZU1617_00686	YZU1618_00403	YZU1619_00425	YZU1620_00823	YZU1621_01117	YZU1623_00679	YZU1624_00111	YZU1625_00242	YZU1626_00241	YZU1628_01044	YZU1629_01148	YZU1630_00823	YZU1631_00118	YZU1632_00484	YZU1638_00187	YZU1639_00484	YZU1640_00609	YZU1641_00707	YZU1643_00680	YZU1644_00608	YZU1645_00608	YZU1646_00739	YZU1648_00605	YZU1649_00427	YZU1650_00426	YZU1652_01090	YZU1655_00932
g02061_00006	g02061	NA	98	9	hypothetical protein(9)	624						YZU1604_01785					YZU1610_01727		YZU1612_01738		YZU1614_01661				YZU1619_01722	YZU1620_01734	YZU1621_01677					YZU1628_01690	YZU1629_01693
g00198_00006	g00198	aroQ	98	44	3-dehydroquinate dehydratase(44)	480	M155_01636	YZU1597_01456	YZU1599_01275	YZU1600_01340	YZU1602_01326	YZU1604_01377	YZU1605_01365	YZU1606_01578	YZU1607_01436	YZU1609_01509	YZU1610_01318	YZU1611_01275	YZU1612_01428	YZU1613_01234	YZU1614_01297	YZU1615_01287	YZU1617_01321	YZU1618_01354	YZU1619_01315	YZU1620_01321	YZU1621_01261	YZU1623_01439	YZU1624_01326	YZU1625_01342	YZU1626_01310	YZU1628_01296	YZU1629_01298	YZU1630_01316	YZU1631_01372	YZU1632_01388	YZU1638_01341	YZU1639_01389	YZU1640_01461	YZU1641_01416	YZU1643_01446	YZU1644_01484	YZU1645_01458	YZU1646_01458	YZU1648_01454	YZU1649_01654	YZU1650_01655	YZU1652_01594	YZU1655_01639
g01608_00005	g01608	mdtI	95	44	Spermidine export protein MdtI(44)	309	M155_00163	YZU1597_00142	YZU1599_00361	YZU1600_00352	YZU1602_00426	YZU1604_00135	YZU1605_00684	YZU1606_00485	YZU1607_00150	YZU1609_00486	YZU1610_00448	YZU1611_00428	YZU1612_00671	YZU1613_00359	YZU1614_00130	YZU1615_00440	YZU1617_00353	YZU1618_00149	YZU1619_00129	YZU1620_00454	YZU1621_00141	YZU1623_00149	YZU1624_00361	YZU1625_00537	YZU1626_00480	YZU1628_00408	YZU1629_00162	YZU1630_00411	YZU1631_00702	YZU1632_00208	YZU1638_00440	YZU1639_00150	YZU1640_00366	YZU1641_00344	YZU1643_00228	YZU1644_00367	YZU1645_00367	YZU1646_00143	YZU1648_00142	YZU1649_00129	YZU1650_00129	YZU1652_00470	YZU1655_00198
g00297_00006	g00297	gatB	98	44	Aspartyl/glutamyl-tRNA(Asn/Gln) amidotransferase subunit B(44)	1419	M155_00140	YZU1597_00119	YZU1599_00384	YZU1600_00329	YZU1602_00403	YZU1604_00112	YZU1605_00660	YZU1606_00461	YZU1607_00127	YZU1609_00462	YZU1610_00425	YZU1611_00405	YZU1612_00648	YZU1613_00382	YZU1614_00106	YZU1615_00417	YZU1617_00330	YZU1618_00126	YZU1619_00106	YZU1620_00431	YZU1621_00118	YZU1623_00126	YZU1624_00384	YZU1625_00560	YZU1626_00457	YZU1628_00431	YZU1629_00139	YZU1630_00434	YZU1631_00725	YZU1632_00231	YZU1638_00417	YZU1639_00127	YZU1640_00389	YZU1641_00367	YZU1643_00205	YZU1644_00390	YZU1645_00390	YZU1646_00120	YZU1648_00119	YZU1649_00106	YZU1650_00106	YZU1652_00493	YZU1655_00221
g00732_00002	g00732	NA	70	44	putative protein(44)	612	M155_01436	YZU1597_01070	YZU1599_00735	YZU1600_01103	YZU1602_00734	YZU1604_01214	YZU1605_01047	YZU1606_01018	YZU1607_01318	YZU1609_00943	YZU1610_01154	YZU1611_00736	YZU1612_01357	YZU1613_00831	YZU1614_00985	YZU1615_00748	YZU1617_01022	YZU1618_01045	YZU1619_01026	YZU1620_01236	YZU1621_00989	YZU1623_01321	YZU1624_00813	YZU1625_00906	YZU1626_00983	YZU1628_00885	YZU1629_00887	YZU1630_01234	YZU1631_01075	YZU1632_01318	YZU1638_00828	YZU1639_01234	YZU1640_01073	YZU1641_01129	YZU1643_01222	YZU1644_01157	YZU1645_01072	YZU1646_01071	YZU1648_01153	YZU1649_01035	YZU1650_01111	YZU1652_01435	YZU1655_01278
g00982_00005	g00982	NA	95	44	hypothetical protein(44)	573	M155_00390	YZU1597_00318	YZU1599_01527	YZU1600_00534	YZU1602_01501	YZU1604_01520	YZU1605_00541	YZU1606_01437	YZU1607_00334	YZU1609_01459	YZU1610_01439	YZU1611_01503	YZU1612_00316	YZU1613_01486	YZU1614_00297	YZU1615_01516	YZU1617_00535	YZU1618_01632	YZU1619_01458	YZU1620_01552	YZU1621_00317	YZU1623_00333	YZU1624_01501	YZU1625_01502	YZU1626_01517	YZU1628_00230	YZU1629_00340	YZU1630_00237	YZU1631_01223	YZU1632_00024	YZU1638_01517	YZU1639_00334	YZU1640_00190	YZU1641_00172	YZU1643_00400	YZU1644_00190	YZU1645_00190	YZU1646_00319	YZU1648_00317	YZU1649_01328	YZU1650_01327	YZU1652_00237	YZU1655_00021
g00840_00005	g00840	fliD	95	44	Flagellar hook-associated protein 2(44)	1928.05	M155_00793	YZU1597_00687	YZU1599_00195	YZU1600_00743	YZU1602_00195	YZU1604_00794	YZU1605_00194	YZU1606_01077	YZU1607_00400	YZU1609_01078	YZU1610_00831	YZU1611_00102	YZU1612_00186	YZU1613_00102	YZU1614_00507	YZU1615_00102	YZU1617_00601	YZU1618_00489	YZU1619_00510	YZU1620_00738	YZU1621_00835	YZU1623_00763	YZU1624_00195	YZU1625_00100	YZU1626_00100	YZU1628_00648	YZU1629_00683	YZU1630_00740	YZU1631_00202	YZU1632_00400	YZU1638_00102	YZU1639_00400	YZU1640_00690	YZU1641_00621	YZU1643_00766	YZU1644_00689	YZU1645_00688	YZU1646_00658	YZU1648_00685	YZU1649_00510	YZU1650_00509	YZU1652_01004	YZU1655_00850
g02219_00006	g02219	NA	98	15	hypothetical protein(15)	282			YZU1599_01565		YZU1602_01463	YZU1604_01559		YZU1606_01871		YZU1609_01856	YZU1610_01400	YZU1611_01464		YZU1613_01525		YZU1615_01477			YZU1619_01497	YZU1620_01591			YZU1624_01463								YZU1638_01478									YZU1649_01287	YZU1650_01286
g01823_00005	g01823	msrP	95	44	Protein-methionine-sulfoxide reductase catalytic subunit MsrP(44)	894	M155_01508	YZU1597_01142	YZU1599_00808	YZU1600_01031	YZU1602_00807	YZU1604_01287	YZU1605_01122	YZU1606_00945	YZU1607_01244	YZU1609_01016	YZU1610_01227	YZU1611_00809	YZU1612_01285	YZU1613_00904	YZU1614_01057	YZU1615_00821	YZU1617_01094	YZU1618_01117	YZU1619_01099	YZU1620_01163	YZU1621_01061	YZU1623_01247	YZU1624_00740	YZU1625_00979	YZU1626_00910	YZU1628_00813	YZU1629_00815	YZU1630_01162	YZU1631_01149	YZU1632_01244	YZU1638_00755	YZU1639_01308	YZU1640_01145	YZU1641_01057	YZU1643_01150	YZU1644_01085	YZU1645_01144	YZU1646_01143	YZU1648_01081	YZU1649_01108	YZU1650_01038	YZU1652_01507	YZU1655_01206
g00067_00006	g00067	lpxD	98	44	UDP-3-O-acylglucosamine N-acyltransferase(44)	966	M155_00820	YZU1597_00660	YZU1599_00168	YZU1600_00714	YZU1602_00168	YZU1604_00822	YZU1605_00170	YZU1606_00840	YZU1607_00429	YZU1609_00727	YZU1610_00803	YZU1611_00130	YZU1612_00158	YZU1613_00129	YZU1614_00480	YZU1615_00130	YZU1617_00630	YZU1618_00460	YZU1619_00482	YZU1620_00766	YZU1621_00807	YZU1623_00734	YZU1624_00167	YZU1625_00185	YZU1626_00185	YZU1628_00620	YZU1629_00711	YZU1630_00766	YZU1631_00173	YZU1632_00429	YZU1638_00130	YZU1639_00429	YZU1640_00663	YZU1641_00650	YZU1643_00737	YZU1644_00662	YZU1645_00662	YZU1646_00685	YZU1648_00659	YZU1649_00483	YZU1650_00482	YZU1652_01031	YZU1655_00877
g00880_00005	g00880	NA	95	44	hypothetical protein(44)	537	M155_01247	YZU1597_00879	YZU1599_00643	YZU1600_00828	YZU1602_00535	YZU1604_00651	YZU1605_00869	YZU1606_00044	YZU1607_01040	YZU1609_00044	YZU1610_00043	YZU1611_00644	YZU1612_01086	YZU1613_00641	YZU1614_00899	YZU1615_00656	YZU1617_00940	YZU1618_00791	YZU1619_00653	YZU1620_00276	YZU1621_01590	YZU1623_01043	YZU1624_00642	YZU1625_00815	YZU1626_00815	YZU1628_01623	YZU1629_01613	YZU1630_01072	YZU1631_00990	YZU1632_01148	YZU1638_00550	YZU1639_01041	YZU1640_00882	YZU1641_00963	YZU1643_00957	YZU1644_00881	YZU1645_00988	YZU1646_00987	YZU1648_00877	YZU1649_00660	YZU1650_00760	YZU1652_01355	YZU1655_00709
g02156_00006	g02156	NA	98	9	hypothetical protein(9)	1167				YZU1600_01514		YZU1604_00319	YZU1605_01705						YZU1612_01657				YZU1617_01517							YZU1625_00148	YZU1626_00148																		YZU1655_01496
g00026_00006	g00026	acpP	98	44	Acyl carrier protein(44)	234	M155_00638	YZU1597_00828	YZU1599_00287	YZU1600_01565	YZU1602_00287	YZU1604_00703	YZU1605_00295	YZU1606_01167	YZU1607_01582	YZU1609_01168	YZU1610_00921	YZU1611_00010	YZU1612_00274	YZU1613_00010	YZU1614_01551	YZU1615_00010	YZU1617_01604	YZU1618_00631	YZU1619_00601	YZU1620_00647	YZU1621_00939	YZU1623_01622	YZU1624_00287	YZU1625_00010	YZU1626_00010	YZU1628_00752	YZU1629_00579	YZU1630_00650	YZU1631_01566	YZU1632_01582	YZU1638_00010	YZU1639_01583	YZU1640_00831	YZU1641_00488	YZU1643_00899	YZU1644_00830	YZU1645_00829	YZU1646_00517	YZU1648_00826	YZU1649_00600	YZU1650_00599	YZU1652_00851	YZU1655_00761
g01470_00005	g01470	NA	95	44	hypothetical protein(44)	636	M155_01520	YZU1597_01153	YZU1599_00820	YZU1600_01020	YZU1602_00819	YZU1604_01299	YZU1605_01134	YZU1606_00934	YZU1607_01233	YZU1609_01027	YZU1610_01239	YZU1611_00821	YZU1612_01273	YZU1613_00916	YZU1614_01069	YZU1615_00833	YZU1617_01105	YZU1618_01129	YZU1619_01111	YZU1620_01151	YZU1621_01073	YZU1623_01236	YZU1624_00728	YZU1625_00991	YZU1626_00898	YZU1628_00801	YZU1629_00803	YZU1630_01151	YZU1631_01160	YZU1632_01233	YZU1638_00743	YZU1639_01319	YZU1640_01156	YZU1641_01046	YZU1643_01139	YZU1644_01074	YZU1645_01155	YZU1646_01154	YZU1648_01070	YZU1649_01120	YZU1650_01026	YZU1652_01519	YZU1655_01195
g02102_00006	g02102	hsdS	98	9	Type-1 restriction enzyme EcoKI specificity protein(9)	1445.33	M155_00283			YZU1600_00484					YZU1607_00284								YZU1617_00485					YZU1623_00283							YZU1631_01273	YZU1632_00074		YZU1639_00284										YZU1652_00348
g00014_00006	g00014	rpsQ	98	44	30S ribosomal protein S17(44)	252	M155_01261	YZU1597_00893	YZU1599_00629	YZU1600_00842	YZU1602_00549	YZU1604_00637	YZU1605_00883	YZU1606_00058	YZU1607_01054	YZU1609_00058	YZU1610_00057	YZU1611_00630	YZU1612_01100	YZU1613_00627	YZU1614_00885	YZU1615_00642	YZU1617_00926	YZU1618_00776	YZU1619_00667	YZU1620_00262	YZU1621_01576	YZU1623_01057	YZU1624_00628	YZU1625_00801	YZU1626_00801	YZU1628_01637	YZU1629_01599	YZU1630_01058	YZU1631_00976	YZU1632_01134	YZU1638_00564	YZU1639_01055	YZU1640_00896	YZU1641_00949	YZU1643_00971	YZU1644_00895	YZU1645_00974	YZU1646_00973	YZU1648_00891	YZU1649_00674	YZU1650_00746	YZU1652_01341	YZU1655_00695
g01395_00005	g01395	dtd3	95	44	D-aminoacyl-tRNA deacylase(28):putative metal-dependent hydrolase YcfH(16)	816	M155_00889	YZU1597_00596	YZU1599_00101	YZU1600_00648	YZU1602_00101	YZU1604_00890	YZU1605_00102	YZU1606_00773	YZU1607_00494	YZU1609_00794	YZU1610_00735	YZU1611_00197	YZU1612_00091	YZU1613_00195	YZU1614_00414	YZU1615_00197	YZU1617_00696	YZU1618_00393	YZU1619_00415	YZU1620_00833	YZU1621_01127	YZU1623_00669	YZU1624_00101	YZU1625_00252	YZU1626_00251	YZU1628_01054	YZU1629_01138	YZU1630_00833	YZU1631_00108	YZU1632_00494	YZU1638_00197	YZU1639_00494	YZU1640_00599	YZU1641_00717	YZU1643_00670	YZU1644_00598	YZU1645_00598	YZU1646_00749	YZU1648_00595	YZU1649_00417	YZU1650_00416	YZU1652_01100	YZU1655_00942
g01660_00005	g01660	rpmB	95	44	50S ribosomal protein L28(44)	195	M155_00645	YZU1597_00821	YZU1599_00280	YZU1600_01572	YZU1602_00280	YZU1604_00710	YZU1605_00288	YZU1606_01160	YZU1607_01589	YZU1609_01161	YZU1610_00914	YZU1611_00017	YZU1612_00267	YZU1613_00017	YZU1614_01544	YZU1615_00017	YZU1617_01597	YZU1618_00624	YZU1619_00594	YZU1620_00654	YZU1621_00930	YZU1623_01615	YZU1624_00280	YZU1625_00017	YZU1626_00017	YZU1628_00743	YZU1629_00588	YZU1630_00657	YZU1631_01573	YZU1632_01589	YZU1638_00017	YZU1639_01590	YZU1640_00824	YZU1641_00495	YZU1643_00892	YZU1644_00823	YZU1645_00822	YZU1646_00524	YZU1648_00819	YZU1649_00593	YZU1650_00592	YZU1652_00858	YZU1655_00768
g00735_00003	g00735	arsR	80	27	Arsenical resistance operon repressor(26):HTH-type transcriptional repressor AseR(1)	357	M155_01202	YZU1597_01319		YZU1600_00002			YZU1605_01288		YZU1607_00993				YZU1612_00813		YZU1614_01217		YZU1617_00002	YZU1618_01275			YZU1621_00754	YZU1623_00996				YZU1628_01038	YZU1629_01039	YZU1630_01496	YZU1631_00447	YZU1632_00993		YZU1639_00804	YZU1640_01324	YZU1641_01277	YZU1643_01390	YZU1644_01323	YZU1645_01201	YZU1646_01322	YZU1648_01317			YZU1652_00838	YZU1655_00555
g01464_00005	g01464	NA	95	44	hypothetical protein(44)	657	M155_01041	YZU1597_01543	YZU1599_01616	YZU1600_00153	YZU1602_01601	YZU1604_01709	YZU1605_01553	YZU1606_00373	YZU1607_00843	YZU1609_00374	YZU1610_01650	YZU1611_01617	YZU1612_00974	YZU1613_01563	YZU1614_01456	YZU1615_01617	YZU1617_00153	YZU1618_01538	YZU1619_01648	YZU1620_01436	YZU1621_00593	YZU1623_00846	YZU1624_01614	YZU1625_01414	YZU1626_01445	YZU1628_01418	YZU1629_01424	YZU1630_00608	YZU1631_00597	YZU1632_00843	YZU1638_01618	YZU1639_00954	YZU1640_01566	YZU1641_01315	YZU1643_00035	YZU1644_01546	YZU1645_01563	YZU1646_01564	YZU1648_01541	YZU1649_01424	YZU1650_01442	YZU1652_00678	YZU1655_00401
g01801_00005	g01801	fatD	95	44	Ferric-anguibactin transport system permease protein FatD(44)	969	M155_01004	YZU1597_01581	YZU1599_01577	YZU1600_00190	YZU1602_01640	YZU1604_01671	YZU1605_01590	YZU1606_00412	YZU1607_00803	YZU1609_00413	YZU1610_01612	YZU1611_01578	YZU1612_01012	YZU1613_01602	YZU1614_01494	YZU1615_01656	YZU1617_00190	YZU1618_01504	YZU1619_01610	YZU1620_01474	YZU1621_00559	YZU1623_00806	YZU1624_01575	YZU1625_01452	YZU1626_01407	YZU1628_01383	YZU1629_01459	YZU1630_00569	YZU1631_00637	YZU1632_00803	YZU1638_01657	YZU1639_00994	YZU1640_01528	YZU1641_01352	YZU1643_00072	YZU1644_01584	YZU1645_01525	YZU1646_01526	YZU1648_01579	YZU1649_01462	YZU1650_01404	YZU1652_00641	YZU1655_00366
g00985_00005	g00985	rsmG	95	44	Ribosomal RNA small subunit methyltransferase G(44)	567	M155_00391	YZU1597_00319	YZU1599_01526	YZU1600_00535	YZU1602_01502	YZU1604_01519	YZU1605_00540	YZU1606_01438	YZU1607_00335	YZU1609_01458	YZU1610_01440	YZU1611_01504	YZU1612_00317	YZU1613_01485	YZU1614_00298	YZU1615_01517	YZU1617_00536	YZU1618_01631	YZU1619_01457	YZU1620_01551	YZU1621_00318	YZU1623_00334	YZU1624_01502	YZU1625_01503	YZU1626_01518	YZU1628_00229	YZU1629_00341	YZU1630_00236	YZU1631_01222	YZU1632_00023	YZU1638_01518	YZU1639_00335	YZU1640_00189	YZU1641_00171	YZU1643_00401	YZU1644_00189	YZU1645_00189	YZU1646_00320	YZU1648_00318	YZU1649_01329	YZU1650_01328	YZU1652_00236	YZU1655_00020
g00803_00005	g00803	menH	95	44	2-succinyl-6-hydroxy-2%2C4-cyclohexadiene-1-carboxylate synthase(44)	720	M155_00582	YZU1597_01729	YZU1599_01173	YZU1600_01652	YZU1602_01171	YZU1604_01038	YZU1605_00351	YZU1606_01800	YZU1607_00642	YZU1609_01802	YZU1610_01060	YZU1611_01173	YZU1612_00502	YZU1613_01158	YZU1614_00710	YZU1615_01185	YZU1617_01669	YZU1618_00965	YZU1619_00850	YZU1620_01063	YZU1621_00503	YZU1623_00520	YZU1624_01197	YZU1625_01801	YZU1626_01817	YZU1628_00044	YZU1629_00526	YZU1630_00047	YZU1631_00405	YZU1632_00762	YZU1638_01186	YZU1639_00762	YZU1640_01735	YZU1641_01660	YZU1643_01676	YZU1644_01746	YZU1645_01746	YZU1646_01731	YZU1648_01727	YZU1649_00860	YZU1650_00938	YZU1652_00047	YZU1655_01033
g02334_00006	g02334	repE	98	4	Replication initiation protein(4)	1068								YZU1606_01909		YZU1609_01910																														YZU1649_01819	YZU1650_01822
g01772_00005	g01772	NA	95	44	hypothetical protein(44)	1119	M155_00404	YZU1597_00333	YZU1599_01509	YZU1600_00547	YZU1602_01519	YZU1604_01503	YZU1605_00527	YZU1606_01453	YZU1607_00347	YZU1609_01443	YZU1610_01456	YZU1611_01521	YZU1612_00330	YZU1613_01468	YZU1614_00312	YZU1615_01534	YZU1617_00548	YZU1618_01619	YZU1619_01441	YZU1620_01535	YZU1621_00331	YZU1623_00346	YZU1624_01519	YZU1625_01519	YZU1626_01534	YZU1628_00217	YZU1629_00353	YZU1630_00223	YZU1631_01210	YZU1632_00011	YZU1638_01535	YZU1639_00347	YZU1640_00175	YZU1641_00158	YZU1643_00414	YZU1644_00175	YZU1645_00175	YZU1646_00334	YZU1648_00332	YZU1649_01345	YZU1650_01344	YZU1652_00223	YZU1655_00008
g01052_00005	g01052	moeA	95	44	Molybdopterin molybdenumtransferase(44)	1191	M155_01159	YZU1597_01281	YZU1599_00961	YZU1600_00037	YZU1602_00898	YZU1604_00461	YZU1605_01255	YZU1606_00234	YZU1607_00959	YZU1609_00234	YZU1610_00233	YZU1611_00961	YZU1612_00846	YZU1613_00787	YZU1614_01185	YZU1615_00973	YZU1617_00037	YZU1618_01234	YZU1619_01237	YZU1620_00086	YZU1621_00719	YZU1623_00962	YZU1624_00959	YZU1625_01108	YZU1626_01121	YZU1628_01004	YZU1629_01005	YZU1630_01461	YZU1631_00481	YZU1632_00959	YZU1638_00913	YZU1639_00838	YZU1640_01286	YZU1641_01241	YZU1643_01354	YZU1644_01285	YZU1645_01239	YZU1646_01284	YZU1648_01279	YZU1649_01196	YZU1650_01195	YZU1652_00795	YZU1655_00517
g01386_00005	g01386	fliN	95	44	Flagellar motor switch protein FliN(44)	843	M155_01643	YZU1597_01449	YZU1599_01268	YZU1600_01347	YZU1602_01333	YZU1604_01370	YZU1605_01372	YZU1606_01585	YZU1607_01443	YZU1609_01502	YZU1610_01311	YZU1611_01268	YZU1612_01421	YZU1613_01227	YZU1614_01304	YZU1615_01280	YZU1617_01314	YZU1618_01361	YZU1619_01308	YZU1620_01314	YZU1621_01254	YZU1623_01446	YZU1624_01333	YZU1625_01349	YZU1626_01303	YZU1628_01289	YZU1629_01291	YZU1630_01309	YZU1631_01365	YZU1632_01381	YZU1638_01348	YZU1639_01382	YZU1640_01454	YZU1641_01409	YZU1643_01453	YZU1644_01491	YZU1645_01451	YZU1646_01451	YZU1648_01447	YZU1649_01661	YZU1650_01662	YZU1652_01587	YZU1655_01646
g00628_00006	g00628	feoB	98	44	Fe(2+) transporter FeoB(44)	1675.36	M155_01051	YZU1597_01536	YZU1599_01627	YZU1600_00146	YZU1602_01590	YZU1604_01720	YZU1605_01546	YZU1606_00361	YZU1607_00850	YZU1609_00362	YZU1610_01661	YZU1611_01628	YZU1612_00967	YZU1613_01552	YZU1614_01449	YZU1615_01606	YZU1617_00146	YZU1618_01545	YZU1619_01659	YZU1620_01425	YZU1621_00602	YZU1623_00853	YZU1624_01625	YZU1625_01403	YZU1626_01456	YZU1628_01429	YZU1629_01413	YZU1630_00615	YZU1631_00590	YZU1632_00850	YZU1638_01607	YZU1639_00947	YZU1640_01573	YZU1641_01308	YZU1643_00028	YZU1644_01539	YZU1645_01570	YZU1646_01571	YZU1648_01534	YZU1649_01415	YZU1650_01451	YZU1652_00688	YZU1655_00408
g01346_00005	g01346	NA	95	44	hypothetical protein(44)	1074.07	M155_00802	YZU1597_00678	YZU1599_00186	YZU1600_00734	YZU1602_00186	YZU1604_00804	YZU1605_00187	YZU1606_00860	YZU1607_00409	YZU1609_00707	YZU1610_00821	YZU1611_00112	YZU1612_00177	YZU1613_00111	YZU1614_00498	YZU1615_00112	YZU1617_00610	YZU1618_00480	YZU1619_00500	YZU1620_00748	YZU1621_00826	YZU1623_00754	YZU1624_00185	YZU1625_00167	YZU1626_00167	YZU1628_00639	YZU1629_00692	YZU1630_00749	YZU1631_00193	YZU1632_00409	YZU1638_00112	YZU1639_00409	YZU1640_00681	YZU1641_00630	YZU1643_00757	YZU1644_00680	YZU1645_00679	YZU1646_00667	YZU1648_00676	YZU1649_00500	YZU1650_00499	YZU1652_01013	YZU1655_00859
g01509_00006	g01509	NA	98	5	hypothetical protein(5)	387	M155_00810																				YZU1621_00818					YZU1628_00631	YZU1629_00700															YZU1652_01021
g00821_00004	g00821	NA	90	44	hypothetical protein(44)	408	M155_01091	YZU1597_01206	YZU1599_00890	YZU1600_00104	YZU1602_00969	YZU1604_00384	YZU1605_01187	YZU1606_00315	YZU1607_00892	YZU1609_00315	YZU1610_00311	YZU1611_00890	YZU1612_00914	YZU1613_00716	YZU1614_01117	YZU1615_00902	YZU1617_00104	YZU1618_01664	YZU1619_01159	YZU1620_00008	YZU1621_00650	YZU1623_00895	YZU1624_00888	YZU1625_01839	YZU1626_01038	YZU1628_00935	YZU1629_00937	YZU1630_01737	YZU1631_00548	YZU1632_00892	YZU1638_00984	YZU1639_00905	YZU1640_01703	YZU1641_01647	YZU1643_01274	YZU1644_01694	YZU1645_01698	YZU1646_01695	YZU1648_01691	YZU1649_01278	YZU1650_01277	YZU1652_00727	YZU1655_00449
g01775_00005	g01775	pglJ	95	44	N-acetylgalactosamine-N%2CN'-diacetylbacillosaminyl-diphospho-undecaprenol 4-alpha-N-acetylgalactosaminyltransferase(44)	1098	M155_00202	YZU1597_00187	YZU1599_00313	YZU1600_00402	YZU1602_00474	YZU1604_00182	YZU1605_00734	YZU1606_00533	YZU1607_00200	YZU1609_00534	YZU1610_00497	YZU1611_00476	YZU1612_00716	YZU1613_00313	YZU1614_00170	YZU1615_00488	YZU1617_00403	YZU1618_00191	YZU1619_00177	YZU1620_00500	YZU1621_00186	YZU1623_00199	YZU1624_00313	YZU1625_00489	YZU1626_00527	YZU1628_00364	YZU1629_00206	YZU1630_00364	YZU1631_00652	YZU1632_00158	YZU1638_00488	YZU1639_00200	YZU1640_00321	YZU1641_00301	YZU1643_00271	YZU1644_00321	YZU1645_00321	YZU1646_00188	YZU1648_00186	YZU1649_00177	YZU1650_00177	YZU1652_00430	YZU1655_00149
g01769_00005	g01769	pglA	95	44	N%2CN'-diacetylbacillosaminyl-diphospho-undecaprenol alpha-1%2C3-N-acetylgalactosaminyltransferase(44)	1131	M155_00204	YZU1597_00189	YZU1599_00311	YZU1600_00404	YZU1602_00476	YZU1604_00184	YZU1605_00736	YZU1606_00535	YZU1607_00202	YZU1609_00536	YZU1610_00499	YZU1611_00478	YZU1612_00718	YZU1613_00311	YZU1614_00172	YZU1615_00490	YZU1617_00405	YZU1618_00193	YZU1619_00179	YZU1620_00502	YZU1621_00188	YZU1623_00201	YZU1624_00311	YZU1625_00487	YZU1626_00529	YZU1628_00362	YZU1629_00208	YZU1630_00362	YZU1631_00650	YZU1632_00156	YZU1638_00490	YZU1639_00202	YZU1640_00319	YZU1641_00299	YZU1643_00273	YZU1644_00319	YZU1645_00319	YZU1646_00190	YZU1648_00188	YZU1649_00179	YZU1650_00179	YZU1652_00428	YZU1655_00147
g01055_00005	g01055	rfbD	95	14	UDP-galactopyranose mutase(14)	1119.64				YZU1600_00116		YZU1604_01877			YZU1607_00880		YZU1610_01823		YZU1612_00926				YZU1617_00116		YZU1619_01820	YZU1620_01856		YZU1623_00883							YZU1631_00560	YZU1632_00880		YZU1639_00917											YZU1655_00437
g00634_00006	g00634	gpsA	98	44	Glycerol-3-phosphate dehydrogenase [NAD(P)+](44)	893.8	M155_00141	YZU1597_00120	YZU1599_00383	YZU1600_00330	YZU1602_00404	YZU1604_00113	YZU1605_00661	YZU1606_00462	YZU1607_00128	YZU1609_00463	YZU1610_00426	YZU1611_00406	YZU1612_00649	YZU1613_00381	YZU1614_00107	YZU1615_00418	YZU1617_00331	YZU1618_00127	YZU1619_00107	YZU1620_00432	YZU1621_00119	YZU1623_00127	YZU1624_00383	YZU1625_00559	YZU1626_00458	YZU1628_00430	YZU1629_00140	YZU1630_00433	YZU1631_00724	YZU1632_00230	YZU1638_00418	YZU1639_00128	YZU1640_00388	YZU1641_00366	YZU1643_00206	YZU1644_00389	YZU1645_00389	YZU1646_00121	YZU1648_00120	YZU1649_00107	YZU1650_00107	YZU1652_00492	YZU1655_00220
g01006_00003	g01006	NA	80	31	hypothetical protein(31)	385.35		YZU1597_01681	YZU1599_01768		YZU1602_01766	YZU1604_01780		YZU1606_01680		YZU1609_01682	YZU1610_01722	YZU1611_01721	YZU1612_01733	YZU1613_01728	YZU1614_01656	YZU1615_01782			YZU1619_01727	YZU1620_01729	YZU1621_01672		YZU1624_01732	YZU1625_01715	YZU1626_01730	YZU1628_01695	YZU1629_01698	YZU1630_01632			YZU1638_01766		YZU1640_01655			YZU1644_01667	YZU1645_01664	YZU1646_01674	YZU1648_01675	YZU1649_01704	YZU1650_01705		YZU1655_01677
g02328_00006	g02328	oppD	98	1	Oligopeptide transport ATP-binding protein OppD(1)	1008															YZU1614_01601
g00430_00006	g00430	dapD	98	44	2%2C3%2C4%2C5-tetrahydropyridine-2%2C6-dicarboxylate N-succinyltransferase(44)	1161	M155_01351	YZU1597_00988	YZU1599_00538	YZU1600_00937	YZU1602_00640	YZU1604_00547	YZU1605_00970	YZU1606_00151	YZU1607_01152	YZU1609_00151	YZU1610_00147	YZU1611_00539	YZU1612_01192	YZU1613_00536	YZU1614_00794	YZU1615_00551	YZU1617_00831	YZU1618_00689	YZU1619_00757	YZU1620_00172	YZU1621_01376	YZU1623_01155	YZU1624_00537	YZU1625_00711	YZU1626_00711	YZU1628_01223	YZU1629_01192	YZU1630_00966	YZU1631_00878	YZU1632_01036	YZU1638_00655	YZU1639_01153	YZU1640_00991	YZU1641_00861	YZU1643_01059	YZU1644_00990	YZU1645_00879	YZU1646_00878	YZU1648_00986	YZU1649_00765	YZU1650_00655	YZU1652_01251	YZU1655_00600
g00527_00006	g00527	ilvC	98	44	Ketol-acid reductoisomerase (NADP(+))(44)	1023	M155_00877	YZU1597_00608	YZU1599_00113	YZU1600_00660	YZU1602_00113	YZU1604_00878	YZU1605_00114	YZU1606_00785	YZU1607_00482	YZU1609_00782	YZU1610_00747	YZU1611_00185	YZU1612_00103	YZU1613_00183	YZU1614_00426	YZU1615_00185	YZU1617_00684	YZU1618_00405	YZU1619_00427	YZU1620_00821	YZU1621_01115	YZU1623_00681	YZU1624_00113	YZU1625_00240	YZU1626_00239	YZU1628_01042	YZU1629_01150	YZU1630_00821	YZU1631_00120	YZU1632_00482	YZU1638_00185	YZU1639_00482	YZU1640_00611	YZU1641_00705	YZU1643_00682	YZU1644_00610	YZU1645_00610	YZU1646_00737	YZU1648_00607	YZU1649_00429	YZU1650_00428	YZU1652_01088	YZU1655_00930
g00211_00006	g00211	flhF	98	44	Flagellar biosynthesis protein FlhF(44)	1455	M155_01638	YZU1597_01454	YZU1599_01273	YZU1600_01342	YZU1602_01328	YZU1604_01375	YZU1605_01367	YZU1606_01580	YZU1607_01438	YZU1609_01507	YZU1610_01316	YZU1611_01273	YZU1612_01426	YZU1613_01232	YZU1614_01299	YZU1615_01285	YZU1617_01319	YZU1618_01356	YZU1619_01313	YZU1620_01319	YZU1621_01259	YZU1623_01441	YZU1624_01328	YZU1625_01344	YZU1626_01308	YZU1628_01294	YZU1629_01296	YZU1630_01314	YZU1631_01370	YZU1632_01386	YZU1638_01343	YZU1639_01387	YZU1640_01459	YZU1641_01414	YZU1643_01448	YZU1644_01486	YZU1645_01456	YZU1646_01456	YZU1648_01452	YZU1649_01656	YZU1650_01657	YZU1652_01592	YZU1655_01641
g01419_00004	g01419	fliY	90	44	L-cystine-binding protein FliY(44)	770.59	M155_00563	YZU1597_00505	YZU1599_01192	YZU1600_01144	YZU1602_01190	YZU1604_01057	YZU1605_00370	YZU1606_01178	YZU1607_00661	YZU1609_01179	YZU1610_01041	YZU1611_01192	YZU1612_00483	YZU1613_01139	YZU1614_00691	YZU1615_01204	YZU1617_01286	YZU1618_00946	YZU1619_00869	YZU1620_01044	YZU1621_00484	YZU1623_00501	YZU1624_01178	YZU1625_01150	YZU1626_01272	YZU1628_00063	YZU1629_00507	YZU1630_00066	YZU1631_00386	YZU1632_00743	YZU1638_01205	YZU1639_00743	YZU1640_00002	YZU1641_00002	YZU1643_00570	YZU1644_00002	YZU1645_00002	YZU1646_00506	YZU1648_00504	YZU1649_00879	YZU1650_00919	YZU1652_00066	YZU1655_01052
g02118_00006	g02118	NA	98	1	hypothetical protein(1)	720																					YZU1621_00626
g02217_00006	g02217	NA	98	2	hypothetical protein(2)	529.5																																								YZU1649_01841	YZU1650_01799
g00299_00006	g00299	rpsA	98	44	30S ribosomal protein S1(44)	1671	M155_00495	YZU1597_00439	YZU1599_01670	YZU1600_01208	YZU1602_01668	YZU1604_01123	YZU1605_00440	YZU1606_01242	YZU1607_00725	YZU1609_01243	YZU1610_00975	YZU1611_01699	YZU1612_00420	YZU1613_01630	YZU1614_00627	YZU1615_01684	YZU1617_01222	YZU1618_00877	YZU1619_00935	YZU1620_00978	YZU1621_00416	YZU1623_00437	YZU1624_01696	YZU1625_01215	YZU1626_01207	YZU1628_00132	YZU1629_00438	YZU1630_00131	YZU1631_00322	YZU1632_00679	YZU1638_01712	YZU1639_00679	YZU1640_00068	YZU1641_00068	YZU1643_00504	YZU1644_00068	YZU1645_00068	YZU1646_00440	YZU1648_00438	YZU1649_00943	YZU1650_00855	YZU1652_00134	YZU1655_01116
g00755_00005	g00755	NA	95	44	hypothetical protein(44)	1270.5	M155_01564	YZU1597_01723	YZU1599_01354	YZU1600_01552	YZU1602_01247	YZU1604_01454	YZU1605_01294	YZU1606_01503	YZU1607_01361	YZU1609_01584	YZU1610_01395	YZU1611_01354	YZU1612_01507	YZU1613_01313	YZU1614_01222	YZU1615_01366	YZU1617_01479	YZU1618_01282	YZU1619_01392	YZU1620_01398	YZU1621_01333	YZU1623_01364	YZU1624_01247	YZU1625_01264	YZU1626_01388	YZU1628_01367	YZU1629_01369	YZU1630_01387	YZU1631_01447	YZU1632_01463	YZU1638_01262	YZU1639_01464	YZU1640_01729	YZU1641_01636	YZU1643_01655	YZU1644_01724	YZU1645_01711	YZU1646_01725	YZU1648_01721	YZU1649_01580	YZU1650_01581	YZU1652_01667	YZU1655_01511
g00069_00006	g00069	frdA	98	44	Fumarate reductase flavoprotein subunit(44)	1992	M155_01538	YZU1597_01172	YZU1599_00838	YZU1600_01002	YZU1602_00837	YZU1604_01317	YZU1605_01152	YZU1606_00916	YZU1607_01215	YZU1609_01045	YZU1610_01257	YZU1611_00839	YZU1612_01255	YZU1613_00934	YZU1614_01087	YZU1615_00851	YZU1617_01123	YZU1618_01147	YZU1619_01129	YZU1620_01133	YZU1621_01091	YZU1623_01218	YZU1624_00710	YZU1625_01009	YZU1626_00880	YZU1628_00783	YZU1629_00785	YZU1630_01133	YZU1631_01178	YZU1632_01215	YZU1638_00725	YZU1639_01337	YZU1640_01175	YZU1641_01028	YZU1643_01121	YZU1644_01055	YZU1645_01174	YZU1646_01173	YZU1648_01051	YZU1649_01138	YZU1650_01008	YZU1652_01537	YZU1655_01177
g01491_00005	g01491	adk	95	44	Adenylate kinase(44)	579	M155_00884	YZU1597_00601	YZU1599_00106	YZU1600_00653	YZU1602_00106	YZU1604_00885	YZU1605_00107	YZU1606_00778	YZU1607_00489	YZU1609_00789	YZU1610_00740	YZU1611_00192	YZU1612_00096	YZU1613_00190	YZU1614_00419	YZU1615_00192	YZU1617_00691	YZU1618_00398	YZU1619_00420	YZU1620_00828	YZU1621_01122	YZU1623_00674	YZU1624_00106	YZU1625_00247	YZU1626_00246	YZU1628_01049	YZU1629_01143	YZU1630_00828	YZU1631_00113	YZU1632_00489	YZU1638_00192	YZU1639_00489	YZU1640_00604	YZU1641_00712	YZU1643_00675	YZU1644_00603	YZU1645_00603	YZU1646_00744	YZU1648_00600	YZU1649_00422	YZU1650_00421	YZU1652_01095	YZU1655_00937
g00075_00006	g00075	rplY	98	44	50S ribosomal protein L25(44)	537	M155_01442	YZU1597_01076	YZU1599_00741	YZU1600_01097	YZU1602_00740	YZU1604_01220	YZU1605_01055	YZU1606_01012	YZU1607_01312	YZU1609_00949	YZU1610_01160	YZU1611_00742	YZU1612_01351	YZU1613_00837	YZU1614_00991	YZU1615_00754	YZU1617_01028	YZU1618_01051	YZU1619_01032	YZU1620_01230	YZU1621_00995	YZU1623_01315	YZU1624_00807	YZU1625_00912	YZU1626_00977	YZU1628_00879	YZU1629_00881	YZU1630_01228	YZU1631_01081	YZU1632_01312	YZU1638_00822	YZU1639_01240	YZU1640_01079	YZU1641_01123	YZU1643_01216	YZU1644_01151	YZU1645_01078	YZU1646_01077	YZU1648_01147	YZU1649_01041	YZU1650_01105	YZU1652_01441	YZU1655_01272
g01144_00004	g01144	NA	90	17	hypothetical protein(17)	604.41			YZU1599_01895	YZU1600_01515		YZU1604_00318	YZU1605_01706	YZU1606_01850		YZU1609_01837		YZU1611_01900	YZU1612_01658	YZU1613_01915		YZU1615_01951	YZU1617_01516						YZU1624_01850	YZU1625_00149	YZU1626_00149						YZU1638_01890												YZU1655_01497
g02264_00006	g02264	NA	98	27	hypothetical protein(27)	852	M155_00290	YZU1597_00275		YZU1600_00491			YZU1605_00820		YZU1607_00291				YZU1612_00800		YZU1614_00254		YZU1617_00492	YZU1618_00277			YZU1621_00273	YZU1623_00290				YZU1628_00274	YZU1629_00296	YZU1630_00281	YZU1631_01266	YZU1632_00067		YZU1639_00291	YZU1640_00233	YZU1641_00216	YZU1643_00356	YZU1644_00233	YZU1645_00233	YZU1646_00276	YZU1648_00274			YZU1652_00341	YZU1655_00064
g01612	g01612	NA	50	8	hypothetical protein(8)	299.25			YZU1599_00867		YZU1602_00991		YZU1605_01176					YZU1611_00868		YZU1613_00693		YZU1615_00880							YZU1624_00866								YZU1638_01006
g01184_00005	g01184	NA	95	44	hypothetical protein(44)	516	M155_00893	YZU1597_00592	YZU1599_00097	YZU1600_00644	YZU1602_00097	YZU1604_00894	YZU1605_00098	YZU1606_00769	YZU1607_00498	YZU1609_00798	YZU1610_00731	YZU1611_00201	YZU1612_00087	YZU1613_00199	YZU1614_00410	YZU1615_00201	YZU1617_00700	YZU1618_00389	YZU1619_00411	YZU1620_00837	YZU1621_01131	YZU1623_00665	YZU1624_00097	YZU1625_00256	YZU1626_00255	YZU1628_01058	YZU1629_01134	YZU1630_00837	YZU1631_00104	YZU1632_00498	YZU1638_00201	YZU1639_00498	YZU1640_00595	YZU1641_00721	YZU1643_00666	YZU1644_00594	YZU1645_00594	YZU1646_00753	YZU1648_00591	YZU1649_00413	YZU1650_00412	YZU1652_01104	YZU1655_00946
g02094_00006	g02094	acpP	98	1	Acyl carrier protein(1)	240															YZU1614_01600
g00072_00006	g00072	pyrH	98	44	Uridylate kinase(44)	720	M155_00065	YZU1597_00043	YZU1599_00461	YZU1600_00253	YZU1602_00326	YZU1604_00035	YZU1605_01647	YZU1606_01626	YZU1607_00052	YZU1609_01618	YZU1610_00348	YZU1611_00328	YZU1612_00573	YZU1613_00459	YZU1614_00032	YZU1615_00340	YZU1617_00254	YZU1618_00052	YZU1619_00029	YZU1620_00354	YZU1621_00044	YZU1623_00051	YZU1624_00461	YZU1625_00636	YZU1626_00381	YZU1628_00507	YZU1629_00063	YZU1630_00510	YZU1631_00800	YZU1632_00306	YZU1638_00340	YZU1639_00052	YZU1640_00465	YZU1641_00442	YZU1643_00130	YZU1644_00466	YZU1645_00466	YZU1646_00044	YZU1648_00043	YZU1649_00030	YZU1650_00030	YZU1652_00568	YZU1655_00296
g02270_00006	g02270	cysQ	98	6	3'(2')%2C5'-bisphosphate nucleotidase CysQ(6)	423		YZU1597_01218																															YZU1640_01691			YZU1644_01706	YZU1645_01686	YZU1646_01707	YZU1648_01703
g00566_00006	g00566	alaS	98	44	Alanine--tRNA ligase(44)	2529	M155_00754	YZU1597_00726	YZU1599_00235	YZU1600_00782	YZU1602_00235	YZU1604_00754	YZU1605_00233	YZU1606_01116	YZU1607_00361	YZU1609_01117	YZU1610_00870	YZU1611_00062	YZU1612_00225	YZU1613_00062	YZU1614_00546	YZU1615_00062	YZU1617_00562	YZU1618_00530	YZU1619_00550	YZU1620_00698	YZU1621_00875	YZU1623_00802	YZU1624_00235	YZU1625_00061	YZU1626_00061	YZU1628_00689	YZU1629_00642	YZU1630_00701	YZU1631_00241	YZU1632_00361	YZU1638_00062	YZU1639_00361	YZU1640_00729	YZU1641_00582	YZU1643_00805	YZU1644_00728	YZU1645_00727	YZU1646_00619	YZU1648_00724	YZU1649_00549	YZU1650_00548	YZU1652_00965	YZU1655_00811
g02136_00006	g02136	NA	98	3	hypothetical protein(3)	858							YZU1605_01616	YZU1606_01410		YZU1609_01486
g01762_00005	g01762	sucC	95	44	Succinate--CoA ligase [ADP-forming] subunit beta(44)	1164	M155_00778	YZU1597_00702	YZU1599_00211	YZU1600_00758	YZU1602_00211	YZU1604_00779	YZU1605_00209	YZU1606_01092	YZU1607_00385	YZU1609_01093	YZU1610_00846	YZU1611_00086	YZU1612_00201	YZU1613_00086	YZU1614_00522	YZU1615_00086	YZU1617_00586	YZU1618_00504	YZU1619_00525	YZU1620_00723	YZU1621_00850	YZU1623_00778	YZU1624_00211	YZU1625_00085	YZU1626_00085	YZU1628_00663	YZU1629_00668	YZU1630_00725	YZU1631_00217	YZU1632_00385	YZU1638_00086	YZU1639_00385	YZU1640_00705	YZU1641_00606	YZU1643_00781	YZU1644_00704	YZU1645_00703	YZU1646_00643	YZU1648_00700	YZU1649_00525	YZU1650_00524	YZU1652_00989	YZU1655_00835
g01556_00005	g01556	NA	95	7	hypothetical protein(7)	417		YZU1597_01280																YZU1618_01233															YZU1640_01285			YZU1644_01284	YZU1645_01240	YZU1646_01283	YZU1648_01278
g00313_00006	g00313	sdaC	98	44	Serine transporter(44)	1251	M155_01331	YZU1597_00968	YZU1599_00558	YZU1600_00917	YZU1602_00620	YZU1604_00567	YZU1605_00950	YZU1606_00131	YZU1607_01130	YZU1609_00131	YZU1610_00127	YZU1611_00559	YZU1612_01171	YZU1613_00556	YZU1614_00814	YZU1615_00571	YZU1617_00851	YZU1618_00709	YZU1619_00737	YZU1620_00192	YZU1621_01397	YZU1623_01133	YZU1624_00557	YZU1625_00731	YZU1626_00731	YZU1628_01203	YZU1629_01212	YZU1630_00987	YZU1631_00900	YZU1632_01058	YZU1638_00635	YZU1639_01131	YZU1640_00971	YZU1641_00881	YZU1643_01039	YZU1644_00970	YZU1645_00899	YZU1646_00898	YZU1648_00966	YZU1649_00745	YZU1650_00675	YZU1652_01271	YZU1655_00620
g00428_00006	g00428	NA	98	44	hypothetical protein(44)	228	M155_01387	YZU1597_01017	YZU1599_00502	YZU1600_00969	YZU1602_00676	YZU1604_00512	YZU1605_00999	YZU1606_00186	YZU1607_01183	YZU1609_00186	YZU1610_00182	YZU1611_00503	YZU1612_01223	YZU1613_00500	YZU1614_00761	YZU1615_00515	YZU1617_00799	YZU1618_00652	YZU1619_00792	YZU1620_00137	YZU1621_01347	YZU1623_01186	YZU1624_00501	YZU1625_00676	YZU1626_00676	YZU1628_01252	YZU1629_01163	YZU1630_00934	YZU1631_00847	YZU1632_01005	YZU1638_00691	YZU1639_01184	YZU1640_01020	YZU1641_00827	YZU1643_01093	YZU1644_01019	YZU1645_00850	YZU1646_00849	YZU1648_01015	YZU1649_00800	YZU1650_00620	YZU1652_01215	YZU1655_00568
g01505_00005	g01505	maf	95	44	Septum formation protein Maf(44)	552	M155_00755	YZU1597_00725	YZU1599_00234	YZU1600_00781	YZU1602_00234	YZU1604_00755	YZU1605_00232	YZU1606_01115	YZU1607_00362	YZU1609_01116	YZU1610_00869	YZU1611_00063	YZU1612_00224	YZU1613_00063	YZU1614_00545	YZU1615_00063	YZU1617_00563	YZU1618_00529	YZU1619_00549	YZU1620_00699	YZU1621_00874	YZU1623_00801	YZU1624_00234	YZU1625_00062	YZU1626_00062	YZU1628_00688	YZU1629_00643	YZU1630_00702	YZU1631_00240	YZU1632_00362	YZU1638_00063	YZU1639_00362	YZU1640_00728	YZU1641_00583	YZU1643_00804	YZU1644_00727	YZU1645_00726	YZU1646_00620	YZU1648_00723	YZU1649_00548	YZU1650_00547	YZU1652_00966	YZU1655_00812
g02330_00006	g02330	cpdA	98	15	3'%2C5'-cyclic adenosine monophosphate phosphodiesterase CpdA(15)	795		YZU1597_00904		YZU1600_00853					YZU1607_01065								YZU1617_00915					YZU1623_01068							YZU1631_00965	YZU1632_01123		YZU1639_01066	YZU1640_00907			YZU1644_00906	YZU1645_00963	YZU1646_00962	YZU1648_00902				YZU1655_00684
g01779_00005	g01779	obg	95	44	GTPase Obg(44)	1041.34	M155_01608	YZU1597_01487	YZU1599_01305	YZU1600_01311	YZU1602_01296	YZU1604_01406	YZU1605_01338	YZU1606_01549	YZU1607_01407	YZU1609_01538	YZU1610_01347	YZU1611_01305	YZU1612_01461	YZU1613_01264	YZU1614_01267	YZU1615_01317	YZU1617_01350	YZU1618_01326	YZU1619_01344	YZU1620_01350	YZU1621_01288	YZU1623_01410	YZU1624_01296	YZU1625_01312	YZU1626_01340	YZU1628_01323	YZU1629_01325	YZU1630_01343	YZU1631_01401	YZU1632_01417	YZU1638_01311	YZU1639_01418	YZU1640_01492	YZU1641_01443	YZU1643_01419	YZU1644_01453	YZU1645_01489	YZU1646_01489	YZU1648_01485	YZU1649_01626	YZU1650_01627	YZU1652_01623	YZU1655_01556
g01059_00004	g01059	mqnE	90	44	Aminodeoxyfutalosine synthase(44)	1065	M155_01022	YZU1597_01562	YZU1599_01596	YZU1600_00171	YZU1602_01621	YZU1604_01690	YZU1605_01572	YZU1606_00393	YZU1607_00823	YZU1609_00394	YZU1610_01631	YZU1611_01597	YZU1612_00994	YZU1613_01583	YZU1614_01477	YZU1615_01637	YZU1617_00171	YZU1618_01520	YZU1619_01629	YZU1620_01455	YZU1621_00574	YZU1623_00826	YZU1624_01594	YZU1625_01434	YZU1626_01425	YZU1628_01399	YZU1629_01443	YZU1630_00588	YZU1631_00617	YZU1632_00823	YZU1638_01638	YZU1639_00974	YZU1640_01547	YZU1641_01335	YZU1643_00055	YZU1644_01565	YZU1645_01544	YZU1646_01545	YZU1648_01560	YZU1649_01443	YZU1650_01423	YZU1652_00659	YZU1655_00383
g01765_00005	g01765	nspC	95	44	Carboxynorspermidine/carboxyspermidine decarboxylase(44)	1149	M155_01155	YZU1597_01276	YZU1599_00957	YZU1600_00041	YZU1602_00902	YZU1604_00457	YZU1605_01251	YZU1606_00238	YZU1607_00955	YZU1609_00238	YZU1610_00237	YZU1611_00957	YZU1612_00850	YZU1613_00783	YZU1614_01181	YZU1615_00969	YZU1617_00041	YZU1618_01229	YZU1619_01233	YZU1620_00082	YZU1621_00715	YZU1623_00958	YZU1624_00955	YZU1625_01104	YZU1626_01117	YZU1628_01000	YZU1629_01001	YZU1630_01457	YZU1631_00485	YZU1632_00955	YZU1638_00917	YZU1639_00842	YZU1640_01281	YZU1641_01237	YZU1643_01350	YZU1644_01280	YZU1645_01244	YZU1646_01279	YZU1648_01274	YZU1649_01200	YZU1650_01199	YZU1652_00791	YZU1655_00513
g00434_00006	g00434	ispH	98	44	4-hydroxy-3-methylbut-2-enyl diphosphate reductase(44)	834	M155_00494	YZU1597_00438	YZU1599_01671	YZU1600_01209	YZU1602_01669	YZU1604_01124	YZU1605_00441	YZU1606_01243	YZU1607_00726	YZU1609_01244	YZU1610_00974	YZU1611_01698	YZU1612_00419	YZU1613_01631	YZU1614_00626	YZU1615_01685	YZU1617_01221	YZU1618_00876	YZU1619_00936	YZU1620_00977	YZU1621_00415	YZU1623_00436	YZU1624_01695	YZU1625_01216	YZU1626_01206	YZU1628_00133	YZU1629_00437	YZU1630_00132	YZU1631_00321	YZU1632_00678	YZU1638_01711	YZU1639_00678	YZU1640_00069	YZU1641_00069	YZU1643_00503	YZU1644_00069	YZU1645_00069	YZU1646_00439	YZU1648_00437	YZU1649_00944	YZU1650_00854	YZU1652_00135	YZU1655_01117
g00630_00006	g00630	NA	98	44	hypothetical protein(44)	1395	M155_00997	YZU1597_01588	YZU1599_01570	YZU1600_00197	YZU1602_01647	YZU1604_01664	YZU1605_01597	YZU1606_00419	YZU1607_00005	YZU1609_00420	YZU1610_01605	YZU1611_01571	YZU1612_01019	YZU1613_01609	YZU1614_01501	YZU1615_01663	YZU1617_00197	YZU1618_01497	YZU1619_01603	YZU1620_01481	YZU1621_00552	YZU1623_00005	YZU1624_01568	YZU1625_01459	YZU1626_01400	YZU1628_01376	YZU1629_01466	YZU1630_00562	YZU1631_01617	YZU1632_00353	YZU1638_01664	YZU1639_00005	YZU1640_01521	YZU1641_01359	YZU1643_00079	YZU1644_01591	YZU1645_01518	YZU1646_01519	YZU1648_01586	YZU1649_01469	YZU1650_01397	YZU1652_00634	YZU1655_00359
g01502_00005	g01502	cheB	95	44	Chemotaxis response regulator protein-glutamate methylesterase(44)	555	M155_00464	YZU1597_00409	YZU1599_01700	YZU1600_01238	YZU1602_01698	YZU1604_01153	YZU1605_00470	YZU1606_01272	YZU1607_00755	YZU1609_01273	YZU1610_00945	YZU1611_01669	YZU1612_00390	YZU1613_01660	YZU1614_00597	YZU1615_01714	YZU1617_01192	YZU1618_00847	YZU1619_00965	YZU1620_00948	YZU1621_00386	YZU1623_00407	YZU1624_01666	YZU1625_01245	YZU1626_01177	YZU1628_00162	YZU1629_00408	YZU1630_00161	YZU1631_00292	YZU1632_00649	YZU1638_01682	YZU1639_00649	YZU1640_00098	YZU1641_00098	YZU1643_00474	YZU1644_00098	YZU1645_00098	YZU1646_00410	YZU1648_00408	YZU1649_00973	YZU1650_00825	YZU1652_00164	YZU1655_01146
g02053_00006	g02053	NA	98	7	hypothetical protein(7)	927				YZU1600_00387					YZU1607_00185								YZU1617_00388					YZU1623_00184							YZU1631_00667	YZU1632_00173		YZU1639_00185
g01415_00005	g01415	trpC	95	44	Indole-3-glycerol phosphate synthase(44)	777	M155_00747	YZU1597_00733	YZU1599_00243	YZU1600_01609	YZU1602_00243	YZU1604_00747	YZU1605_00241	YZU1606_01123	YZU1607_01626	YZU1609_01124	YZU1610_00877	YZU1611_00054	YZU1612_00232	YZU1613_00054	YZU1614_01507	YZU1615_00054	YZU1617_01560	YZU1618_00537	YZU1619_00557	YZU1620_00691	YZU1621_00882	YZU1623_01578	YZU1624_00243	YZU1625_00054	YZU1626_00054	YZU1628_00696	YZU1629_00635	YZU1630_00694	YZU1631_01610	YZU1632_01626	YZU1638_00054	YZU1639_01627	YZU1640_00736	YZU1641_00575	YZU1643_00812	YZU1644_00735	YZU1645_00734	YZU1646_00612	YZU1648_00731	YZU1649_00556	YZU1650_00555	YZU1652_00958	YZU1655_00804
g01619_00005	g01619	rplW	95	44	50S ribosomal protein L23(44)	282	M155_01254	YZU1597_00886	YZU1599_00636	YZU1600_00835	YZU1602_00542	YZU1604_00644	YZU1605_00876	YZU1606_00051	YZU1607_01047	YZU1609_00051	YZU1610_00050	YZU1611_00637	YZU1612_01093	YZU1613_00634	YZU1614_00892	YZU1615_00649	YZU1617_00933	YZU1618_00783	YZU1619_00660	YZU1620_00269	YZU1621_01583	YZU1623_01050	YZU1624_00635	YZU1625_00808	YZU1626_00808	YZU1628_01630	YZU1629_01606	YZU1630_01065	YZU1631_00983	YZU1632_01141	YZU1638_00557	YZU1639_01048	YZU1640_00889	YZU1641_00956	YZU1643_00964	YZU1644_00888	YZU1645_00981	YZU1646_00980	YZU1648_00884	YZU1649_00667	YZU1650_00753	YZU1652_01348	YZU1655_00702
g02107_00006	g02107	ifcA	98	6	Fumarate reductase flavoprotein subunit(6)	1401		YZU1597_01194																															YZU1640_01197			YZU1644_01033	YZU1645_01196	YZU1646_01195	YZU1648_01029
g00759_00005	g00759	NA	95	44	Bacteriohemerythrin(44)	741.95	M155_01655	YZU1597_01443	YZU1599_01256	YZU1600_01354	YZU1602_01345	YZU1604_01358	YZU1605_01382	YZU1606_01765	YZU1607_01450	YZU1609_01767	YZU1610_01299	YZU1611_01256	YZU1612_01415	YZU1613_01215	YZU1614_01309	YZU1615_01268	YZU1617_01307	YZU1618_01370	YZU1619_01296	YZU1620_01302	YZU1621_01243	YZU1623_01453	YZU1624_01345	YZU1625_01361	YZU1626_01291	YZU1628_01277	YZU1629_01279	YZU1630_01296	YZU1631_01358	YZU1632_01374	YZU1638_01360	YZU1639_01375	YZU1640_01448	YZU1641_01398	YZU1643_01464	YZU1644_01497	YZU1645_01445	YZU1646_01445	YZU1648_01441	YZU1649_01729	YZU1650_01730	YZU1652_01575	YZU1655_01652
g00065_00006	g00065	atpA	98	44	ATP synthase subunit alpha(44)	1506	M155_01599	YZU1597_01496	YZU1599_01317	YZU1600_01302	YZU1602_01284	YZU1604_01418	YZU1605_01329	YZU1606_01539	YZU1607_01398	YZU1609_01548	YZU1610_01359	YZU1611_01317	YZU1612_01470	YZU1613_01276	YZU1614_01258	YZU1615_01329	YZU1617_01359	YZU1618_01317	YZU1619_01356	YZU1620_01362	YZU1621_01297	YZU1623_01401	YZU1624_01284	YZU1625_01300	YZU1626_01352	YZU1628_01332	YZU1629_01334	YZU1630_01352	YZU1631_01410	YZU1632_01426	YZU1638_01299	YZU1639_01427	YZU1640_01501	YZU1641_01452	YZU1643_01410	YZU1644_01444	YZU1645_01498	YZU1646_01498	YZU1648_01494	YZU1649_01616	YZU1650_01617	YZU1652_01632	YZU1655_01547
g02208_00006	g02208	NA	98	2	hypothetical protein(2)	1086																										YZU1628_01467	YZU1629_01374
g00079_00006	g00079	NA	98	44	hypothetical protein(44)	480	M155_00425	YZU1597_00349	YZU1599_01488	YZU1600_01282	YZU1602_01540	YZU1604_01482	YZU1605_00509	YZU1606_01475	YZU1607_00799	YZU1609_01421	YZU1610_01477	YZU1611_01542	YZU1612_00346	YZU1613_01447	YZU1614_00553	YZU1615_01555	YZU1617_01148	YZU1618_01596	YZU1619_01420	YZU1620_01514	YZU1621_00349	YZU1623_00363	YZU1624_01540	YZU1625_01539	YZU1626_01554	YZU1628_00200	YZU1629_00370	YZU1630_00206	YZU1631_00248	YZU1632_00605	YZU1638_01556	YZU1639_00605	YZU1640_00159	YZU1641_00141	YZU1643_00431	YZU1644_00159	YZU1645_00159	YZU1646_00350	YZU1648_00348	YZU1649_01367	YZU1650_01366	YZU1652_00203	YZU1655_01429
g01691_00003	g01691	NA	80	3	hypothetical protein(3)	2096																		YZU1618_01266						YZU1625_01140	YZU1626_01153
g00101_00006	g00101	rpoBC	98	44	Bifunctional DNA-directed RNA polymerase subunit beta-beta'(44)	4554	M155_00674	YZU1597_00792	YZU1599_00251	YZU1600_01601	YZU1602_00251	YZU1604_00739	YZU1605_00259	YZU1606_01131	YZU1607_01618	YZU1609_01132	YZU1610_00885	YZU1611_00046	YZU1612_00239	YZU1613_00046	YZU1614_01515	YZU1615_00046	YZU1617_01568	YZU1618_00595	YZU1619_00565	YZU1620_00683	YZU1621_00901	YZU1623_01586	YZU1624_00251	YZU1625_00046	YZU1626_00046	YZU1628_00715	YZU1629_00616	YZU1630_00686	YZU1631_01602	YZU1632_01618	YZU1638_00046	YZU1639_01619	YZU1640_00795	YZU1641_00524	YZU1643_00863	YZU1644_00794	YZU1645_00793	YZU1646_00553	YZU1648_00790	YZU1649_00564	YZU1650_00563	YZU1652_00887	YZU1655_00796
g00295_00006	g00295	NA	98	44	hypothetical protein(44)	1095	M155_01312	YZU1597_00949	YZU1599_00576	YZU1600_00899	YZU1602_00602	YZU1604_00584	YZU1605_00931	YZU1606_00113	YZU1607_01112	YZU1609_00113	YZU1610_00110	YZU1611_00577	YZU1612_01153	YZU1613_00574	YZU1614_00832	YZU1615_00589	YZU1617_00869	YZU1618_00727	YZU1619_00720	YZU1620_00209	YZU1621_01417	YZU1623_01115	YZU1624_00575	YZU1625_00749	YZU1626_00749	YZU1628_01184	YZU1629_01231	YZU1630_01005	YZU1631_00918	YZU1632_01076	YZU1638_00617	YZU1639_01113	YZU1640_00952	YZU1641_00898	YZU1643_01022	YZU1644_00951	YZU1645_00918	YZU1646_00917	YZU1648_00947	YZU1649_00727	YZU1650_00693	YZU1652_01290	YZU1655_00638
g01397_00005	g01397	tupA	95	44	Tungstate-binding protein TupA(44)	810	M155_01177	YZU1597_01299	YZU1599_00979	YZU1600_00020	YZU1602_00880	YZU1604_00481	YZU1605_01272	YZU1606_00217	YZU1607_00976	YZU1609_00217	YZU1610_00213	YZU1611_00979	YZU1612_00829	YZU1613_00805	YZU1614_01202	YZU1615_00991	YZU1617_00020	YZU1618_01255	YZU1619_01257	YZU1620_00106	YZU1621_00737	YZU1623_00979	YZU1624_00977	YZU1625_01126	YZU1626_01139	YZU1628_01021	YZU1629_01022	YZU1630_01475	YZU1631_00464	YZU1632_00976	YZU1638_00895	YZU1639_00821	YZU1640_01304	YZU1641_01257	YZU1643_01370	YZU1644_01303	YZU1645_01221	YZU1646_01302	YZU1648_01297	YZU1649_01178	YZU1650_01177	YZU1652_00813	YZU1655_00538
g01898_00006	g01898	recG	98	1	ATP-dependent DNA helicase RecG(1)	2037															YZU1614_01598
g01412_00005	g01412	NA	95	44	hypothetical protein(44)	780	M155_01593	YZU1597_01502	YZU1599_01323	YZU1600_01296	YZU1602_01278	YZU1604_01424	YZU1605_01323	YZU1606_01533	YZU1607_01392	YZU1609_01554	YZU1610_01365	YZU1611_01323	YZU1612_01476	YZU1613_01282	YZU1614_01252	YZU1615_01335	YZU1617_01365	YZU1618_01311	YZU1619_01362	YZU1620_01368	YZU1621_01303	YZU1623_01395	YZU1624_01278	YZU1625_01294	YZU1626_01358	YZU1628_01338	YZU1629_01340	YZU1630_01358	YZU1631_01416	YZU1632_01432	YZU1638_01293	YZU1639_01433	YZU1640_01507	YZU1641_01458	YZU1643_01404	YZU1644_01438	YZU1645_01504	YZU1646_01504	YZU1648_01500	YZU1649_01610	YZU1650_01611	YZU1652_01638	YZU1655_01541
g02274_00006	g02274	NA	98	9	hypothetical protein(9)	306				YZU1600_00610					YZU1607_00532								YZU1617_00735					YZU1623_00631							YZU1631_00070	YZU1632_00532		YZU1639_00532											YZU1655_00982
g01140_00005	g01140	lpxH	95	44	hypothetical protein(43):UDP-2%2C3-diacylglucosamine hydrolase(1)	634.77	M155_01417	YZU1597_01050	YZU1599_00714	YZU1600_01120	YZU1602_00713	YZU1604_01193	YZU1605_01029	YZU1606_01039	YZU1607_01335	YZU1609_00922	YZU1610_01133	YZU1611_00715	YZU1612_01372	YZU1613_01756	YZU1614_00966	YZU1615_00727	YZU1617_01005	YZU1618_01025	YZU1619_01005	YZU1620_01257	YZU1621_00971	YZU1623_01338	YZU1624_00834	YZU1625_00885	YZU1626_01004	YZU1628_00903	YZU1629_00905	YZU1630_01251	YZU1631_01058	YZU1632_01335	YZU1638_00849	YZU1639_01217	YZU1640_01053	YZU1641_01147	YZU1643_01240	YZU1644_01177	YZU1645_01052	YZU1646_01051	YZU1648_01173	YZU1649_01015	YZU1650_01131	YZU1652_01416	YZU1655_01293
g02260_00006	g02260	NA	98	1	putative protein(1)	363															YZU1614_01596
g00987_00005	g00987	nadD	95	44	Nicotinate-nucleotide adenylyltransferase(44)	546	M155_01057	YZU1597_01530	YZU1599_01634	YZU1600_00140	YZU1602_01583	YZU1604_01726	YZU1605_01540	YZU1606_00355	YZU1607_00856	YZU1609_00356	YZU1610_01667	YZU1611_01635	YZU1612_00961	YZU1613_01545	YZU1614_01443	YZU1615_01599	YZU1617_00140	YZU1618_01551	YZU1619_01665	YZU1620_01419	YZU1621_00608	YZU1623_00859	YZU1624_01632	YZU1625_01397	YZU1626_01462	YZU1628_01435	YZU1629_01407	YZU1630_00621	YZU1631_00584	YZU1632_00856	YZU1638_01600	YZU1639_00941	YZU1640_01579	YZU1641_01302	YZU1643_00022	YZU1644_01533	YZU1645_01576	YZU1646_01577	YZU1648_01528	YZU1649_01409	YZU1650_01457	YZU1652_00694	YZU1655_00414
g00576_00006	g00576	fatC	98	44	Ferric-anguibactin transport system permease protein FatC(44)	939	M155_01005	YZU1597_01580	YZU1599_01578	YZU1600_00189	YZU1602_01639	YZU1604_01672	YZU1605_01589	YZU1606_00411	YZU1607_00804	YZU1609_00412	YZU1610_01613	YZU1611_01579	YZU1612_01011	YZU1613_01601	YZU1614_01493	YZU1615_01655	YZU1617_00189	YZU1618_01505	YZU1619_01611	YZU1620_01473	YZU1621_00560	YZU1623_00807	YZU1624_01576	YZU1625_01451	YZU1626_01408	YZU1628_01384	YZU1629_01458	YZU1630_00570	YZU1631_00636	YZU1632_00804	YZU1638_01656	YZU1639_00993	YZU1640_01529	YZU1641_01351	YZU1643_00071	YZU1644_01583	YZU1645_01526	YZU1646_01527	YZU1648_01578	YZU1649_01461	YZU1650_01405	YZU1652_00642	YZU1655_00367
g00292_00006	g00292	hisB	98	44	Histidine biosynthesis bifunctional protein HisB(44)	1059	M155_01357	YZU1597_00994	YZU1599_00530	YZU1600_00942	YZU1602_00648	YZU1604_00539	YZU1605_00976	YZU1606_00159	YZU1607_01157	YZU1609_00159	YZU1610_00155	YZU1611_00531	YZU1612_01198	YZU1613_00528	YZU1614_00788	YZU1615_00543	YZU1617_00826	YZU1618_00683	YZU1619_00765	YZU1620_00164	YZU1621_01370	YZU1623_01160	YZU1624_00529	YZU1625_00703	YZU1626_00703	YZU1628_01229	YZU1629_01186	YZU1630_00960	YZU1631_00873	YZU1632_01031	YZU1638_00663	YZU1639_01158	YZU1640_00997	YZU1641_00855	YZU1643_01065	YZU1644_00996	YZU1645_00873	YZU1646_00872	YZU1648_00992	YZU1649_00773	YZU1650_00647	YZU1652_01245	YZU1655_00595
g00947_00005	g00947	moeZ	95	44	putative adenylyltransferase/sulfurtransferase MoeZ(44)	802.02	M155_00285	YZU1597_00268	YZU1599_01071	YZU1600_00486	YZU1602_01069	YZU1604_00265	YZU1605_00815	YZU1606_00614	YZU1607_00286	YZU1609_00615	YZU1610_00580	YZU1611_01071	YZU1612_00795	YZU1613_01030	YZU1614_00249	YZU1615_01083	YZU1617_00487	YZU1618_00272	YZU1619_00260	YZU1620_00583	YZU1621_00268	YZU1623_00285	YZU1624_01069	YZU1625_00406	YZU1626_00610	YZU1628_00279	YZU1629_00291	YZU1630_00286	YZU1631_01271	YZU1632_00072	YZU1638_01084	YZU1639_00286	YZU1640_00240	YZU1641_00221	YZU1643_00351	YZU1644_00240	YZU1645_00240	YZU1646_00269	YZU1648_00267	YZU1649_00259	YZU1650_00259	YZU1652_00346	YZU1655_00069
g01180_00005	g01180	NA	95	44	hypothetical protein(44)	531	M155_01243	YZU1597_00876	YZU1599_00648	YZU1600_00823	YZU1602_00530	YZU1604_00655	YZU1605_00866	YZU1606_00039	YZU1607_01035	YZU1609_00039	YZU1610_00039	YZU1611_00649	YZU1612_01083	YZU1613_00646	YZU1614_00902	YZU1615_00661	YZU1617_00945	YZU1618_00796	YZU1619_00649	YZU1620_00280	YZU1621_01593	YZU1623_01038	YZU1624_00647	YZU1625_00819	YZU1626_00819	YZU1628_01620	YZU1629_01616	YZU1630_01075	YZU1631_00995	YZU1632_01153	YZU1638_00545	YZU1639_01036	YZU1640_00879	YZU1641_00966	YZU1643_00954	YZU1644_00878	YZU1645_00991	YZU1646_00990	YZU1648_00874	YZU1649_00656	YZU1650_00764	YZU1652_01359	YZU1655_00714
g00062_00006	g00062	NA	98	44	hypothetical protein(44)	699	M155_01708	YZU1597_01381	YZU1599_01420	YZU1600_01413	YZU1602_01418	YZU1604_01598	YZU1605_01444	YZU1606_01331	YZU1607_01528	YZU1609_01353	YZU1610_01564	YZU1611_01420	YZU1612_01553	YZU1613_01379	YZU1614_01383	YZU1615_01432	YZU1617_01415	YZU1618_01452	YZU1619_01561	YZU1620_01630	YZU1621_01515	YZU1623_01514	YZU1624_01418	YZU1625_01627	YZU1626_01642	YZU1628_01512	YZU1629_01537	YZU1630_01563	YZU1631_01512	YZU1632_01528	YZU1638_01433	YZU1639_01529	YZU1640_01368	YZU1641_01532	YZU1643_01550	YZU1644_01385	YZU1645_01365	YZU1646_01366	YZU1648_01379	YZU1649_01513	YZU1650_01514	YZU1652_01707	YZU1655_01383
g00123_00006	g00123	ftn	98	44	Bacterial non-heme ferritin(44)	504	M155_00858	YZU1597_00624	YZU1599_00132	YZU1600_00678	YZU1602_00132	YZU1604_00858	YZU1605_00134	YZU1606_00804	YZU1607_00465	YZU1609_00763	YZU1610_00767	YZU1611_00166	YZU1612_00122	YZU1613_00165	YZU1614_00444	YZU1615_00166	YZU1617_00666	YZU1618_00422	YZU1619_00446	YZU1620_00802	YZU1621_00771	YZU1623_00698	YZU1624_00131	YZU1625_00221	YZU1626_00221	YZU1628_00584	YZU1629_00747	YZU1630_00802	YZU1631_00137	YZU1632_00465	YZU1638_00166	YZU1639_00465	YZU1640_00627	YZU1641_00686	YZU1643_00701	YZU1644_00626	YZU1645_00626	YZU1646_00721	YZU1648_00623	YZU1649_00447	YZU1650_00446	YZU1652_01069	YZU1655_00913
g02090_00006	g02090	tagD	98	7	Glycerol-3-phosphate cytidylyltransferase(7)	390			YZU1599_00884		YZU1602_00975							YZU1611_00884		YZU1613_00710		YZU1615_00896							YZU1624_00882								YZU1638_00990
g01710_00005	g01710	mco	95	44	Multicopper oxidase mco(44)	1542	M155_01156	YZU1597_01277	YZU1599_00958	YZU1600_00040	YZU1602_00901	YZU1604_00458	YZU1605_01252	YZU1606_00237	YZU1607_00956	YZU1609_00237	YZU1610_00236	YZU1611_00958	YZU1612_00849	YZU1613_00784	YZU1614_01182	YZU1615_00970	YZU1617_00040	YZU1618_01230	YZU1619_01234	YZU1620_00083	YZU1621_00716	YZU1623_00959	YZU1624_00956	YZU1625_01105	YZU1626_01118	YZU1628_01001	YZU1629_01002	YZU1630_01458	YZU1631_00484	YZU1632_00956	YZU1638_00916	YZU1639_00841	YZU1640_01282	YZU1641_01238	YZU1643_01351	YZU1644_01281	YZU1645_01243	YZU1646_01280	YZU1648_01275	YZU1649_01199	YZU1650_01198	YZU1652_00792	YZU1655_00514
g01121_00005	g01121	kdsB	95	44	3-deoxy-manno-octulosonate cytidylyltransferase(44)	720	M155_00565	YZU1597_01746	YZU1599_01190	YZU1600_01669	YZU1602_01188	YZU1604_01055	YZU1605_00368	YZU1606_01783	YZU1607_00659	YZU1609_01785	YZU1610_01043	YZU1611_01190	YZU1612_00485	YZU1613_01141	YZU1614_00693	YZU1615_01202	YZU1617_01652	YZU1618_00948	YZU1619_00867	YZU1620_01046	YZU1621_00486	YZU1623_00503	YZU1624_01180	YZU1625_01784	YZU1626_01800	YZU1628_00061	YZU1629_00509	YZU1630_00064	YZU1631_00388	YZU1632_00745	YZU1638_01203	YZU1639_00745	YZU1640_01752	YZU1641_01677	YZU1643_01659	YZU1644_01729	YZU1645_01729	YZU1646_01748	YZU1648_01744	YZU1649_00877	YZU1650_00921	YZU1652_00064	YZU1655_01050
g02393_00006	g02393	NA	98	19	hypothetical protein(19)	861	M155_00323		YZU1599_01111		YZU1602_01109	YZU1604_00363		YZU1606_00655		YZU1609_00656	YZU1610_00620	YZU1611_01111		YZU1613_01070		YZU1615_01123			YZU1619_00300	YZU1620_00623			YZU1624_01109	YZU1625_00366	YZU1626_00650						YZU1638_01124									YZU1649_00301	YZU1650_00301	YZU1652_00308
g01039_00005	g01039	rnr	95	44	Ribonuclease R(44)	1935	M155_00876	YZU1597_00609	YZU1599_00114	YZU1600_00661	YZU1602_00114	YZU1604_00877	YZU1605_00115	YZU1606_00786	YZU1607_00481	YZU1609_00781	YZU1610_00748	YZU1611_00184	YZU1612_00104	YZU1613_00182	YZU1614_00427	YZU1615_00184	YZU1617_00683	YZU1618_00406	YZU1619_00428	YZU1620_00820	YZU1621_01114	YZU1623_00682	YZU1624_00114	YZU1625_00239	YZU1626_00238	YZU1628_01041	YZU1629_01151	YZU1630_00820	YZU1631_00121	YZU1632_00481	YZU1638_00184	YZU1639_00481	YZU1640_00612	YZU1641_00704	YZU1643_00683	YZU1644_00611	YZU1645_00611	YZU1646_00736	YZU1648_00608	YZU1649_00430	YZU1650_00429	YZU1652_01087	YZU1655_00929
g00454_00006	g00454	rpsO	98	44	30S ribosomal protein S15(44)	273	M155_00503	YZU1597_00447	YZU1599_01662	YZU1600_01200	YZU1602_01660	YZU1604_01115	YZU1605_00432	YZU1606_01234	YZU1607_00717	YZU1609_01235	YZU1610_00983	YZU1611_01707	YZU1612_00428	YZU1613_01622	YZU1614_00635	YZU1615_01676	YZU1617_01230	YZU1618_00885	YZU1619_00927	YZU1620_00986	YZU1621_00424	YZU1623_00445	YZU1624_01704	YZU1625_01207	YZU1626_01215	YZU1628_00124	YZU1629_00446	YZU1630_00123	YZU1631_00330	YZU1632_00687	YZU1638_01720	YZU1639_00687	YZU1640_00060	YZU1641_00060	YZU1643_00512	YZU1644_00060	YZU1645_00060	YZU1646_00448	YZU1648_00446	YZU1649_00935	YZU1650_00863	YZU1652_00126	YZU1655_01108
g01518_00005	g01518	NA	95	44	hypothetical protein(44)	510	M155_01398	YZU1597_01031	YZU1599_00693	YZU1600_01139	YZU1602_00692	YZU1604_01172	YZU1605_01010	YZU1606_01060	YZU1607_01354	YZU1609_00901	YZU1610_01112	YZU1611_00694	YZU1612_01391	YZU1613_01735	YZU1614_00947	YZU1615_00706	YZU1617_00986	YZU1618_01006	YZU1619_00984	YZU1620_01278	YZU1621_00952	YZU1623_01357	YZU1624_00855	YZU1625_00864	YZU1626_01025	YZU1628_00922	YZU1629_00924	YZU1630_01270	YZU1631_01039	YZU1632_01354	YZU1638_00870	YZU1639_01198	YZU1640_01034	YZU1641_01166	YZU1643_01259	YZU1644_01196	YZU1645_01033	YZU1646_01032	YZU1648_01192	YZU1649_00994	YZU1650_01152	YZU1652_01397	YZU1655_01312
g00650_00006	g00650	atpE	98	44	ATP synthase subunit c(44)	339	M155_00452	YZU1597_00397	YZU1599_01712	YZU1600_01250	YZU1602_01710	YZU1604_01165	YZU1605_00482	YZU1606_01284	YZU1607_00767	YZU1609_01285	YZU1610_00933	YZU1611_01657	YZU1612_00378	YZU1613_01672	YZU1614_00585	YZU1615_01726	YZU1617_01180	YZU1618_00835	YZU1619_00977	YZU1620_00936	YZU1621_00374	YZU1623_00395	YZU1624_01654	YZU1625_01257	YZU1626_01165	YZU1628_00174	YZU1629_00396	YZU1630_00173	YZU1631_00280	YZU1632_00637	YZU1638_01670	YZU1639_00637	YZU1640_00110	YZU1641_00110	YZU1643_00462	YZU1644_00110	YZU1645_00110	YZU1646_00398	YZU1648_00396	YZU1649_00985	YZU1650_00813	YZU1652_00176	YZU1655_01454
g00286_00006	g00286	dctA	98	44	Aerobic C4-dicarboxylate transport protein(44)	1366.5	M155_00145	YZU1597_00124	YZU1599_00379	YZU1600_00334	YZU1602_00408	YZU1604_00117	YZU1605_00665	YZU1606_00466	YZU1607_00132	YZU1609_00467	YZU1610_00430	YZU1611_00410	YZU1612_00653	YZU1613_00377	YZU1614_00111	YZU1615_00422	YZU1617_00335	YZU1618_00131	YZU1619_00111	YZU1620_00436	YZU1621_00123	YZU1623_00131	YZU1624_00379	YZU1625_00555	YZU1626_00462	YZU1628_00426	YZU1629_00144	YZU1630_00429	YZU1631_00720	YZU1632_00226	YZU1638_00422	YZU1639_00132	YZU1640_00384	YZU1641_00362	YZU1643_00210	YZU1644_00385	YZU1645_00385	YZU1646_00125	YZU1648_00124	YZU1649_00111	YZU1650_00111	YZU1652_00488	YZU1655_00216
g01103_00005	g01103	NA	95	44	hypothetical protein(44)	761.32	M155_01109	YZU1597_01230	YZU1599_00908	YZU1600_00086	YZU1602_00951	YZU1604_00408	YZU1605_01205	YZU1606_00287	YZU1607_00910	YZU1609_00287	YZU1610_00286	YZU1611_00908	YZU1612_00896	YZU1613_00734	YZU1614_01135	YZU1615_00920	YZU1617_00086	YZU1618_01183	YZU1619_01184	YZU1620_00032	YZU1621_00668	YZU1623_00913	YZU1624_00906	YZU1625_01055	YZU1626_01068	YZU1628_00953	YZU1629_00955	YZU1630_01411	YZU1631_00530	YZU1632_00910	YZU1638_00966	YZU1639_00887	YZU1640_01235	YZU1641_01191	YZU1643_01304	YZU1644_01234	YZU1645_01290	YZU1646_01233	YZU1648_01228	YZU1649_01249	YZU1650_01248	YZU1652_00745	YZU1655_00467
g00246_00006	g00246	comM	98	44	Competence protein ComM(44)	1505.73	M155_01709	YZU1597_01380	YZU1599_01419	YZU1600_01414	YZU1602_01417	YZU1604_01599	YZU1605_01445	YZU1606_01332	YZU1607_01527	YZU1609_01352	YZU1610_01563	YZU1611_01419	YZU1612_01554	YZU1613_01378	YZU1614_01382	YZU1615_01431	YZU1617_01416	YZU1618_01451	YZU1619_01560	YZU1620_01631	YZU1621_01514	YZU1623_01515	YZU1624_01417	YZU1625_01626	YZU1626_01641	YZU1628_01513	YZU1629_01536	YZU1630_01562	YZU1631_01511	YZU1632_01527	YZU1638_01432	YZU1639_01528	YZU1640_01369	YZU1641_01531	YZU1643_01549	YZU1644_01384	YZU1645_01366	YZU1646_01367	YZU1648_01378	YZU1649_01514	YZU1650_01515	YZU1652_01708	YZU1655_01382
g01536_00005	g01536	NA	95	11	hypothetical protein(11)	450	M155_00734	YZU1597_00746																YZU1618_00550															YZU1640_00749	YZU1641_00562	YZU1643_00825	YZU1644_00748	YZU1645_00747	YZU1646_00599	YZU1648_00744			YZU1652_00945
g01057_00005	g01057	truD	95	44	tRNA pseudouridine synthase D(44)	1119	M155_01099	YZU1597_01220	YZU1599_00898	YZU1600_00096	YZU1602_00961	YZU1604_00392	YZU1605_01195	YZU1606_00305	YZU1607_00900	YZU1609_00305	YZU1610_00303	YZU1611_00898	YZU1612_00906	YZU1613_00724	YZU1614_01125	YZU1615_00910	YZU1617_00096	YZU1618_01173	YZU1619_01167	YZU1620_00016	YZU1621_00658	YZU1623_00903	YZU1624_00896	YZU1625_01034	YZU1626_01048	YZU1628_00943	YZU1629_00945	YZU1630_01392	YZU1631_00540	YZU1632_00900	YZU1638_00976	YZU1639_00897	YZU1640_01225	YZU1641_01171	YZU1643_01285	YZU1644_01224	YZU1645_01300	YZU1646_01223	YZU1648_01218	YZU1649_01268	YZU1650_01267	YZU1652_00735	YZU1655_00457
g01777_00005	g01777	NA	95	44	Protein MG115 (44)	1089	M155_00266	YZU1597_00253	YZU1599_01056	YZU1600_00466	YZU1602_01054	YZU1604_00250	YZU1605_00799	YZU1606_00599	YZU1607_00265	YZU1609_00600	YZU1610_00565	YZU1611_01056	YZU1612_00779	YZU1613_01015	YZU1614_00233	YZU1615_01068	YZU1617_00467	YZU1618_00255	YZU1619_00245	YZU1620_00568	YZU1621_00250	YZU1623_00264	YZU1624_01054	YZU1625_00421	YZU1626_00595	YZU1628_00299	YZU1629_00271	YZU1630_00301	YZU1631_01292	YZU1632_00093	YZU1638_01069	YZU1639_00265	YZU1640_00255	YZU1641_00236	YZU1643_00336	YZU1644_00255	YZU1645_00255	YZU1646_00254	YZU1648_00252	YZU1649_00244	YZU1650_00244	YZU1652_00365	YZU1655_00085
g02350_00006	g02350	glmU	98	13	hypothetical protein(7):Bifunctional protein GlmU(6)	726		YZU1597_01697	YZU1599_01840		YZU1602_01831							YZU1611_01842		YZU1613_01834		YZU1615_01872							YZU1624_01832								YZU1638_01844		YZU1640_01215			YZU1644_01213	YZU1645_01310	YZU1646_01212	YZU1648_01207
g02071_00006	g02071	NA	98	10	hypothetical protein(10)	1713		YZU1597_01215																YZU1618_01673										YZU1630_01746					YZU1640_01694	YZU1641_01657	YZU1643_01264	YZU1644_01703	YZU1645_01689	YZU1646_01704	YZU1648_01700
g00844_00005	g00844	NA	95	44	hypothetical protein(44)	951	M155_00103	YZU1597_00082	YZU1599_00421	YZU1600_00292	YZU1602_00366	YZU1604_00075	YZU1605_00623	YZU1606_00424	YZU1607_00090	YZU1609_00425	YZU1610_00388	YZU1611_00368	YZU1612_00611	YZU1613_00419	YZU1614_00069	YZU1615_00380	YZU1617_00293	YZU1618_00089	YZU1619_00069	YZU1620_00394	YZU1621_00081	YZU1623_00089	YZU1624_00421	YZU1625_00597	YZU1626_00420	YZU1628_00468	YZU1629_00102	YZU1630_00471	YZU1631_00762	YZU1632_00268	YZU1638_00380	YZU1639_00090	YZU1640_00426	YZU1641_00404	YZU1643_00168	YZU1644_00427	YZU1645_00427	YZU1646_00083	YZU1648_00082	YZU1649_00069	YZU1650_00069	YZU1652_00530	YZU1655_00258
g01408_00004	g01408	hrcA	90	44	Heat-inducible transcription repressor HrcA(44)	792	M155_00622	YZU1597_01632	YZU1599_01129	YZU1600_01648	YZU1602_01127	YZU1604_00994	YZU1605_00312	YZU1606_01710	YZU1607_00603	YZU1609_01754	YZU1610_01104	YZU1611_01129	YZU1612_00546	YZU1613_01202	YZU1614_00749	YZU1615_01141	YZU1617_01650	YZU1618_01004	YZU1619_00806	YZU1620_01107	YZU1621_00542	YZU1623_00559	YZU1624_01241	YZU1625_01725	YZU1626_01740	YZU1628_00005	YZU1629_00565	YZU1630_00002	YZU1631_00444	YZU1632_00801	YZU1638_01142	YZU1639_00801	YZU1640_01599	YZU1641_01576	YZU1643_01595	YZU1644_01596	YZU1645_01634	YZU1646_01635	YZU1648_01631	YZU1649_00814	YZU1650_00984	YZU1652_00006	YZU1655_00989
g02109_00006	g02109	NA	98	2	putative protein(2)	651																																											YZU1655_00520
g00525_00006	g00525	fabF	98	44	3-oxoacyl-[acyl-carrier-protein] synthase 2(44)	1215	M155_00639	YZU1597_00827	YZU1599_00286	YZU1600_01566	YZU1602_00286	YZU1604_00704	YZU1605_00294	YZU1606_01166	YZU1607_01583	YZU1609_01167	YZU1610_00920	YZU1611_00011	YZU1612_00273	YZU1613_00011	YZU1614_01550	YZU1615_00011	YZU1617_01603	YZU1618_00630	YZU1619_00600	YZU1620_00648	YZU1621_00938	YZU1623_01621	YZU1624_00286	YZU1625_00011	YZU1626_00011	YZU1628_00751	YZU1629_00580	YZU1630_00651	YZU1631_01567	YZU1632_01583	YZU1638_00011	YZU1639_01584	YZU1640_00830	YZU1641_00489	YZU1643_00898	YZU1644_00829	YZU1645_00828	YZU1646_00518	YZU1648_00825	YZU1649_00599	YZU1650_00598	YZU1652_00852	YZU1655_00762
g01617_00005	g01617	NA	95	18	hypothetical protein(18)	285			YZU1599_01905	YZU1600_01492	YZU1602_01899	YZU1604_00341	YZU1605_00601	YZU1606_00881		YZU1609_00686		YZU1611_01912	YZU1612_01635	YZU1613_01891		YZU1615_01927	YZU1617_01539						YZU1624_01900	YZU1625_00128	YZU1626_00128						YZU1638_01897												YZU1655_01475
g00077_00006	g00077	nusG	98	44	Transcription termination/antitermination protein NusG(44)	534	M155_00668	YZU1597_00798	YZU1599_00257	YZU1600_01595	YZU1602_00257	YZU1604_00733	YZU1605_00265	YZU1606_01137	YZU1607_01612	YZU1609_01138	YZU1610_00891	YZU1611_00040	YZU1612_00245	YZU1613_00040	YZU1614_01521	YZU1615_00040	YZU1617_01574	YZU1618_00601	YZU1619_00571	YZU1620_00677	YZU1621_00907	YZU1623_01592	YZU1624_00257	YZU1625_00040	YZU1626_00040	YZU1628_00721	YZU1629_00610	YZU1630_00680	YZU1631_01596	YZU1632_01612	YZU1638_00040	YZU1639_01613	YZU1640_00801	YZU1641_00518	YZU1643_00869	YZU1644_00800	YZU1645_00799	YZU1646_00547	YZU1648_00796	YZU1649_00570	YZU1650_00569	YZU1652_00881	YZU1655_00790
g00757_00003	g00757	pseG	80	44	UDP-2%2C4-diacetamido-2%2C4%2C6-trideoxy-beta-L-altropyranose hydrolase(44)	824.25	M155_00020	YZU1597_00006	YZU1599_01830	YZU1600_00219	YZU1602_01841	YZU1604_01850	YZU1605_01683	YZU1606_01905	YZU1607_00024	YZU1609_01906	YZU1610_01817	YZU1611_01832	YZU1612_01034	YZU1613_01840	YZU1614_01744	YZU1615_00303	YZU1617_00221	YZU1618_00019	YZU1619_01814	YZU1620_01850	YZU1621_00006	YZU1623_00024	YZU1624_01848	YZU1625_01870	YZU1626_01874	YZU1628_00543	YZU1629_00026	YZU1630_00538	YZU1631_00828	YZU1632_00334	YZU1638_00303	YZU1639_00024	YZU1640_00504	YZU1641_01374	YZU1643_00093	YZU1644_00503	YZU1645_00503	YZU1646_00006	YZU1648_00006	YZU1649_01815	YZU1650_01818	YZU1652_00612	YZU1655_00331
g02215_00006	g02215	NA	98	1	hypothetical protein(1)	231															YZU1614_01755
g01670_00006	g01670	NA	98	44	hypothetical protein(44)	156.95	M155_01759	YZU1597_01331	YZU1599_01368	YZU1600_01463	YZU1602_01366	YZU1604_01650	YZU1605_01499	YZU1606_01385	YZU1607_01477	YZU1609_01299	YZU1610_01512	YZU1611_01368	YZU1612_01604	YZU1613_01327	YZU1614_01335	YZU1615_01380	YZU1617_01465	YZU1618_01396	YZU1619_01509	YZU1620_01682	YZU1621_01461	YZU1623_01565	YZU1624_01366	YZU1625_01575	YZU1626_01590	YZU1628_01567	YZU1629_01482	YZU1630_01509	YZU1631_01461	YZU1632_01477	YZU1638_01381	YZU1639_01478	YZU1640_01418	YZU1641_01479	YZU1643_01497	YZU1644_01335	YZU1645_01415	YZU1646_01416	YZU1648_01329	YZU1649_01566	YZU1650_01567	YZU1652_01758	YZU1655_01326
g02033_00006	g02033	mhpE	98	2	4-hydroxy-2-oxovalerate aldolase(2)	993																																											YZU1655_00427
g01399_00005	g01399	NA	95	44	hypothetical protein(44)	807	M155_00144	YZU1597_00123	YZU1599_00380	YZU1600_00333	YZU1602_00407	YZU1604_00116	YZU1605_00664	YZU1606_00465	YZU1607_00131	YZU1609_00466	YZU1610_00429	YZU1611_00409	YZU1612_00652	YZU1613_00378	YZU1614_00110	YZU1615_00421	YZU1617_00334	YZU1618_00130	YZU1619_00110	YZU1620_00435	YZU1621_00122	YZU1623_00130	YZU1624_00380	YZU1625_00556	YZU1626_00461	YZU1628_00427	YZU1629_00143	YZU1630_00430	YZU1631_00721	YZU1632_00227	YZU1638_00421	YZU1639_00131	YZU1640_00385	YZU1641_00363	YZU1643_00209	YZU1644_00386	YZU1645_00386	YZU1646_00124	YZU1648_00123	YZU1649_00110	YZU1650_00110	YZU1652_00489	YZU1655_00217
g00522_00006	g00522	ligA	98	44	DNA ligase(44)	1944	M155_00830	YZU1597_00650	YZU1599_00158	YZU1600_00704	YZU1602_00158	YZU1604_00832	YZU1605_00160	YZU1606_00830	YZU1607_00439	YZU1609_00737	YZU1610_00793	YZU1611_00140	YZU1612_00148	YZU1613_00139	YZU1614_00470	YZU1615_00140	YZU1617_00640	YZU1618_00450	YZU1619_00472	YZU1620_00776	YZU1621_00797	YZU1623_00724	YZU1624_00157	YZU1625_00195	YZU1626_00195	YZU1628_00610	YZU1629_00721	YZU1630_00776	YZU1631_00163	YZU1632_00439	YZU1638_00140	YZU1639_00439	YZU1640_00653	YZU1641_00660	YZU1643_00727	YZU1644_00652	YZU1645_00652	YZU1646_00695	YZU1648_00649	YZU1649_00473	YZU1650_00472	YZU1652_01041	YZU1655_00887
g01460_00005	g01460	nikE	95	44	Nickel import ATP-binding protein NikE(44)	666	M155_01382	YZU1597_01012	YZU1599_00507	YZU1600_00964	YZU1602_00671	YZU1604_00517	YZU1605_00994	YZU1606_00181	YZU1607_01178	YZU1609_00181	YZU1610_00177	YZU1611_00508	YZU1612_01218	YZU1613_00505	YZU1614_00766	YZU1615_00520	YZU1617_00804	YZU1618_00657	YZU1619_00787	YZU1620_00142	YZU1621_01352	YZU1623_01181	YZU1624_00506	YZU1625_00681	YZU1626_00681	YZU1628_01247	YZU1629_01168	YZU1630_00939	YZU1631_00852	YZU1632_01010	YZU1638_00686	YZU1639_01179	YZU1640_01015	YZU1641_00832	YZU1643_01088	YZU1644_01014	YZU1645_00855	YZU1646_00854	YZU1648_01010	YZU1649_00795	YZU1650_00625	YZU1652_01220	YZU1655_00573
g01311_00005	g01311	gltX1	95	44	Glutamate--tRNA ligase 1(33):Glutamate--tRNA ligase(11)	1296	M155_00537	YZU1597_00479	YZU1599_01218	YZU1600_01170	YZU1602_01216	YZU1604_01083	YZU1605_00396	YZU1606_01204	YZU1607_00687	YZU1609_01205	YZU1610_01015	YZU1611_01218	YZU1612_00457	YZU1613_01113	YZU1614_00665	YZU1615_01230	YZU1617_01260	YZU1618_00920	YZU1619_00895	YZU1620_01018	YZU1621_00456	YZU1623_00475	YZU1624_01152	YZU1625_01176	YZU1626_01246	YZU1628_00090	YZU1629_00480	YZU1630_00092	YZU1631_00360	YZU1632_00717	YZU1638_01231	YZU1639_00717	YZU1640_00028	YZU1641_00029	YZU1643_00543	YZU1644_00028	YZU1645_00028	YZU1646_00480	YZU1648_00478	YZU1649_00905	YZU1650_00893	YZU1652_00092	YZU1655_01078
g02212_00006	g02212	NA	98	8	hypothetical protein(8)	468		YZU1597_01656																								YZU1628_01673	YZU1629_01674						YZU1640_01680			YZU1644_01642	YZU1645_01639	YZU1646_01649	YZU1648_01650
g01474_00003	g01474	NA	80	7	hypothetical protein(7)	630		YZU1597_00784																															YZU1640_00787			YZU1644_00786	YZU1645_00785	YZU1646_00561	YZU1648_00782			YZU1652_00905
g00010_00006	g00010	rplE	98	44	50S ribosomal protein L5(44)	543	M155_01264	YZU1597_00896	YZU1599_00626	YZU1600_00845	YZU1602_00552	YZU1604_00634	YZU1605_00886	YZU1606_00061	YZU1607_01057	YZU1609_00061	YZU1610_00060	YZU1611_00627	YZU1612_01103	YZU1613_00624	YZU1614_00882	YZU1615_00639	YZU1617_00923	YZU1618_00773	YZU1619_00670	YZU1620_00259	YZU1621_01573	YZU1623_01060	YZU1624_00625	YZU1625_00798	YZU1626_00798	YZU1628_01640	YZU1629_01596	YZU1630_01055	YZU1631_00973	YZU1632_01131	YZU1638_00567	YZU1639_01058	YZU1640_00899	YZU1641_00946	YZU1643_00974	YZU1644_00898	YZU1645_00971	YZU1646_00970	YZU1648_00894	YZU1649_00677	YZU1650_00743	YZU1652_01338	YZU1655_00692
g00949_00005	g00949	metQ	95	44	Methionine-binding lipoprotein MetQ(44)	777	M155_00608	YZU1597_01615	YZU1599_01147	YZU1600_01635	YZU1602_01145	YZU1604_01012	YZU1605_00325	YZU1606_01731	YZU1607_00616	YZU1609_01733	YZU1610_01086	YZU1611_01147	YZU1612_00528	YZU1613_01184	YZU1614_00736	YZU1615_01159	YZU1617_01637	YZU1618_00991	YZU1619_00824	YZU1620_01089	YZU1621_00529	YZU1623_00546	YZU1624_01223	YZU1625_01744	YZU1626_01759	YZU1628_00018	YZU1629_00552	YZU1630_00020	YZU1631_00431	YZU1632_00788	YZU1638_01160	YZU1639_00788	YZU1640_01616	YZU1641_01594	YZU1643_01613	YZU1644_01613	YZU1645_01617	YZU1646_01618	YZU1648_01614	YZU1649_00834	YZU1650_00964	YZU1652_00021	YZU1655_01007
g01664_00005	g01664	NA	95	17	hypothetical protein(17)	192			YZU1599_01559		YZU1602_01469	YZU1604_01553		YZU1606_01865		YZU1609_01862	YZU1610_01406	YZU1611_01470		YZU1613_01519		YZU1615_01483			YZU1619_01491	YZU1620_01585			YZU1624_01469	YZU1625_01472	YZU1626_01486						YZU1638_01484									YZU1649_01293	YZU1650_01292
g00494_00006	g00494	NA	98	44	hypothetical protein(44)	696	M155_00947	YZU1597_00548	YZU1599_00046	YZU1600_00587	YZU1602_00046	YZU1604_00945	YZU1605_00042	YZU1606_00716	YZU1607_00556	YZU1609_00851	YZU1610_00681	YZU1611_00252	YZU1612_00039	YZU1613_00250	YZU1614_00361	YZU1615_00252	YZU1617_00758	YZU1618_00340	YZU1619_00360	YZU1620_00888	YZU1621_01183	YZU1623_00607	YZU1624_00046	YZU1625_00306	YZU1626_00306	YZU1628_01110	YZU1629_01082	YZU1630_00881	YZU1631_00046	YZU1632_00556	YZU1638_00252	YZU1639_00556	YZU1640_00551	YZU1641_00766	YZU1643_00622	YZU1644_00550	YZU1645_00550	YZU1646_00797	YZU1648_00547	YZU1649_00363	YZU1650_00363	YZU1652_01158	YZU1655_01617
g02353_00006	g02353	hemH	98	1	Ferrochelatase(1)	789																													YZU1631_01632
g01214_00005	g01214	NA	95	44	hypothetical protein(44)	429	M155_01138	YZU1597_01259	YZU1599_00937	YZU1600_00057	YZU1602_00922	YZU1604_00437	YZU1605_01234	YZU1606_00258	YZU1607_00939	YZU1609_00258	YZU1610_00257	YZU1611_00937	YZU1612_00867	YZU1613_00763	YZU1614_01164	YZU1615_00949	YZU1617_00057	YZU1618_01212	YZU1619_01213	YZU1620_00061	YZU1621_00698	YZU1623_00942	YZU1624_00935	YZU1625_01084	YZU1626_01097	YZU1628_00983	YZU1629_00984	YZU1630_01440	YZU1631_00501	YZU1632_00939	YZU1638_00937	YZU1639_00858	YZU1640_01264	YZU1641_01220	YZU1643_01333	YZU1644_01263	YZU1645_01261	YZU1646_01262	YZU1648_01257	YZU1649_01220	YZU1650_01219	YZU1652_00774	YZU1655_00496
g02472_00006	g02472	hcpA	98	17	Major exported protein(17)	516			YZU1599_01779		YZU1602_01790	YZU1604_01806		YZU1606_01823		YZU1609_01831	YZU1610_01760	YZU1611_01781		YZU1613_01793		YZU1615_01793			YZU1619_01745	YZU1620_01755			YZU1624_01778	YZU1625_01823	YZU1626_01839						YZU1638_01807									YZU1649_01741	YZU1650_01747
g00907_00004	g00907	NA	90	39	hypothetical protein(39)	149.92	M155_00743	YZU1597_00737	YZU1599_00247	YZU1600_01605	YZU1602_00247	YZU1604_00743		YZU1606_01127	YZU1607_01622	YZU1609_01128	YZU1610_00881	YZU1611_00050		YZU1613_00050	YZU1614_01511	YZU1615_00050	YZU1617_01564	YZU1618_00541	YZU1619_00561	YZU1620_00687		YZU1623_01582	YZU1624_00247	YZU1625_00050	YZU1626_00050			YZU1630_00690	YZU1631_01606	YZU1632_01622	YZU1638_00050	YZU1639_01623	YZU1640_00740	YZU1641_00571	YZU1643_00816	YZU1644_00739	YZU1645_00738	YZU1646_00608	YZU1648_00735	YZU1649_00560	YZU1650_00559	YZU1652_00954	YZU1655_00800
g00379_00006	g00379	ilvI	98	44	Acetolactate synthase isozyme 3 large subunit(44)	1701	M155_00818	YZU1597_00662	YZU1599_00170	YZU1600_00716	YZU1602_00170	YZU1604_00820	YZU1605_00172	YZU1606_00842	YZU1607_00427	YZU1609_00725	YZU1610_00805	YZU1611_00128	YZU1612_00160	YZU1613_00127	YZU1614_00482	YZU1615_00128	YZU1617_00628	YZU1618_00462	YZU1619_00484	YZU1620_00764	YZU1621_00809	YZU1623_00736	YZU1624_00169	YZU1625_00183	YZU1626_00183	YZU1628_00622	YZU1629_00709	YZU1630_00764	YZU1631_00175	YZU1632_00427	YZU1638_00128	YZU1639_00427	YZU1640_00665	YZU1641_00648	YZU1643_00739	YZU1644_00664	YZU1645_00664	YZU1646_00683	YZU1648_00661	YZU1649_00485	YZU1650_00484	YZU1652_01029	YZU1655_00875
g00365_00006	g00365	argB	98	44	Acetylglutamate kinase(44)	840	M155_01735	YZU1597_01354	YZU1599_01394	YZU1600_01439	YZU1602_01392	YZU1604_01624	YZU1605_01473	YZU1606_01359	YZU1607_01502	YZU1609_01325	YZU1610_01538	YZU1611_01394	YZU1612_01579	YZU1613_01353	YZU1614_01359	YZU1615_01406	YZU1617_01441	YZU1618_01425	YZU1619_01535	YZU1620_01656	YZU1621_01485	YZU1623_01540	YZU1624_01392	YZU1625_01601	YZU1626_01616	YZU1628_01543	YZU1629_01506	YZU1630_01534	YZU1631_01486	YZU1632_01502	YZU1638_01407	YZU1639_01503	YZU1640_01395	YZU1641_01503	YZU1643_01521	YZU1644_01358	YZU1645_01392	YZU1646_01393	YZU1648_01352	YZU1649_01540	YZU1650_01541	YZU1652_01734	YZU1655_01351
g01226_00005	g01226	crcB	95	44	Putative fluoride ion transporter CrcB(44)	369	M155_00765	YZU1597_00715	YZU1599_00224	YZU1600_00771	YZU1602_00224	YZU1604_00766	YZU1605_00222	YZU1606_01105	YZU1607_00372	YZU1609_01106	YZU1610_00859	YZU1611_00073	YZU1612_00214	YZU1613_00073	YZU1614_00535	YZU1615_00073	YZU1617_00573	YZU1618_00519	YZU1619_00538	YZU1620_00710	YZU1621_00864	YZU1623_00791	YZU1624_00224	YZU1625_00072	YZU1626_00072	YZU1628_00678	YZU1629_00653	YZU1630_00712	YZU1631_00230	YZU1632_00372	YZU1638_00073	YZU1639_00372	YZU1640_00718	YZU1641_00593	YZU1643_00794	YZU1644_00717	YZU1645_00716	YZU1646_00630	YZU1648_00713	YZU1649_00538	YZU1650_00537	YZU1652_00976	YZU1655_00822
g01100_00003	g01100	NA	80	6	hypothetical protein(6)	770	M155_00682						YZU1605_00250														YZU1621_00892					YZU1628_00706	YZU1629_00625															YZU1652_00895
g02147_00006	g02147	NA	98	4	hypothetical protein(4)	873								YZU1606_01893		YZU1609_01894																														YZU1649_01803	YZU1650_01791
g00653_00006	g00653	miaB	98	44	tRNA-2-methylthio-N(6)-dimethylallyladenosine synthase(44)	1302	M155_00653	YZU1597_00813	YZU1599_00272	YZU1600_01580	YZU1602_00272	YZU1604_00718	YZU1605_00280	YZU1606_01152	YZU1607_01597	YZU1609_01153	YZU1610_00906	YZU1611_00025	YZU1612_00259	YZU1613_00025	YZU1614_01536	YZU1615_00025	YZU1617_01589	YZU1618_00616	YZU1619_00586	YZU1620_00662	YZU1621_00922	YZU1623_01607	YZU1624_00272	YZU1625_00025	YZU1626_00025	YZU1628_00735	YZU1629_00596	YZU1630_00665	YZU1631_01581	YZU1632_01597	YZU1638_00025	YZU1639_01598	YZU1640_00816	YZU1641_00503	YZU1643_00884	YZU1644_00815	YZU1645_00814	YZU1646_00532	YZU1648_00811	YZU1649_00585	YZU1650_00584	YZU1652_00866	YZU1655_00776
g02187_00006	g02187	fmt	98	1	Methionyl-tRNA formyltransferase(1)	942															YZU1614_01588
g01097_00005	g01097	surE	95	44	5'-nucleotidase SurE(44)	776.59	M155_01424	YZU1597_01060	YZU1599_00726	YZU1600_01115	YZU1602_00725	YZU1604_01205	YZU1605_01035	YZU1606_01027	YZU1607_01330	YZU1609_00934	YZU1610_01145	YZU1611_00727	YZU1612_01367	YZU1613_01768	YZU1614_00973	YZU1615_00739	YZU1617_01010	YZU1618_01035	YZU1619_01017	YZU1620_01245	YZU1621_00977	YZU1623_01333	YZU1624_00822	YZU1625_00897	YZU1626_00992	YZU1628_00897	YZU1629_00899	YZU1630_01245	YZU1631_01063	YZU1632_01330	YZU1638_00837	YZU1639_01222	YZU1640_01063	YZU1641_01141	YZU1643_01234	YZU1644_01167	YZU1645_01062	YZU1646_01061	YZU1648_01163	YZU1649_01026	YZU1650_01120	YZU1652_01423	YZU1655_01287
g00141_00006	g00141	msbA	98	44	Lipid A export ATP-binding/permease protein MsbA(44)	1743	M155_00575	YZU1597_01736	YZU1599_01180	YZU1600_01659	YZU1602_01178	YZU1604_01045	YZU1605_00358	YZU1606_01793	YZU1607_00649	YZU1609_01795	YZU1610_01053	YZU1611_01180	YZU1612_00495	YZU1613_01151	YZU1614_00703	YZU1615_01192	YZU1617_01662	YZU1618_00958	YZU1619_00857	YZU1620_01056	YZU1621_00496	YZU1623_00513	YZU1624_01190	YZU1625_01794	YZU1626_01810	YZU1628_00051	YZU1629_00519	YZU1630_00054	YZU1631_00398	YZU1632_00755	YZU1638_01193	YZU1639_00755	YZU1640_01742	YZU1641_01667	YZU1643_01669	YZU1644_01739	YZU1645_01739	YZU1646_01738	YZU1648_01734	YZU1649_00867	YZU1650_00931	YZU1652_00054	YZU1655_01040
g02390_00006	g02390	NA	98	2	hypothetical protein(2)	1242																																		YZU1641_01330	YZU1643_00050
g02288_00006	g02288	NA	98	6	hypothetical protein(6)	222		YZU1597_00384																															YZU1640_00124			YZU1644_00124	YZU1645_00124	YZU1646_00385	YZU1648_00383
g00362_00006	g00362	speA	98	44	Biosynthetic arginine decarboxylase(44)	1833	M155_00614	YZU1597_01621	YZU1599_01141	YZU1600_01641	YZU1602_01139	YZU1604_01006	YZU1605_00319	YZU1606_01725	YZU1607_00610	YZU1609_01739	YZU1610_01092	YZU1611_01141	YZU1612_00534	YZU1613_01190	YZU1614_00742	YZU1615_01153	YZU1617_01643	YZU1618_00997	YZU1619_00818	YZU1620_01095	YZU1621_00535	YZU1623_00552	YZU1624_01229	YZU1625_01738	YZU1626_01753	YZU1628_00012	YZU1629_00558	YZU1630_00014	YZU1631_00437	YZU1632_00794	YZU1638_01154	YZU1639_00794	YZU1640_01610	YZU1641_01588	YZU1643_01607	YZU1644_01607	YZU1645_01623	YZU1646_01624	YZU1648_01620	YZU1649_00828	YZU1650_00970	YZU1652_00015	YZU1655_01001
g02475_00006	g02475	NA	98	4	hypothetical protein(4)	456								YZU1606_01911		YZU1609_01908																														YZU1649_01817	YZU1650_01824
g00181_00006	g00181	parB	98	44	putative chromosome-partitioning protein ParB(44)	837	M155_01603	YZU1597_01492	YZU1599_01313	YZU1600_01306	YZU1602_01288	YZU1604_01414	YZU1605_01333	YZU1606_01543	YZU1607_01402	YZU1609_01544	YZU1610_01355	YZU1611_01313	YZU1612_01466	YZU1613_01272	YZU1614_01262	YZU1615_01325	YZU1617_01355	YZU1618_01321	YZU1619_01352	YZU1620_01358	YZU1621_01293	YZU1623_01405	YZU1624_01288	YZU1625_01304	YZU1626_01348	YZU1628_01328	YZU1629_01330	YZU1630_01348	YZU1631_01406	YZU1632_01422	YZU1638_01303	YZU1639_01423	YZU1640_01497	YZU1641_01448	YZU1643_01414	YZU1644_01448	YZU1645_01494	YZU1646_01494	YZU1648_01490	YZU1649_01620	YZU1650_01621	YZU1652_01628	YZU1655_01551
g01713_00005	g01713	pta	95	44	Phosphate acetyltransferase(44)	1503	M155_00934	YZU1597_00559	YZU1599_00059	YZU1600_00598	YZU1602_00059	YZU1604_00933	YZU1605_00056	YZU1606_00728	YZU1607_00545	YZU1609_00839	YZU1610_00693	YZU1611_00239	YZU1612_00050	YZU1613_00237	YZU1614_00373	YZU1615_00239	YZU1617_00747	YZU1618_00351	YZU1619_00372	YZU1620_00876	YZU1621_01171	YZU1623_00618	YZU1624_00059	YZU1625_00294	YZU1626_00294	YZU1628_01097	YZU1629_01095	YZU1630_00870	YZU1631_00057	YZU1632_00545	YZU1638_00239	YZU1639_00545	YZU1640_00562	YZU1641_00755	YZU1643_00633	YZU1644_00561	YZU1645_00561	YZU1646_00786	YZU1648_00558	YZU1649_00375	YZU1650_00375	YZU1652_01145	YZU1655_01628
g02248_00006	g02248	NA	98	6	hypothetical protein(6)	1128		YZU1597_01767																															YZU1640_01773			YZU1644_01770	YZU1645_01769	YZU1646_01769	YZU1648_01765
g02469_00006	g02469	NA	98	17	hypothetical protein(17)	1722			YZU1599_01771		YZU1602_01798	YZU1604_01798		YZU1606_01831		YZU1609_01823	YZU1610_01768	YZU1611_01773		YZU1613_01801		YZU1615_01785			YZU1619_01737	YZU1620_01747			YZU1624_01770	YZU1625_01831	YZU1626_01847						YZU1638_01815									YZU1649_01749	YZU1650_01739
g01168_00005	g01168	NA	95	44	hypothetical protein(44)	564	M155_01528	YZU1597_01161	YZU1599_00828	YZU1600_01012	YZU1602_00827	YZU1604_01307	YZU1605_01142	YZU1606_00926	YZU1607_01225	YZU1609_01035	YZU1610_01247	YZU1611_00829	YZU1612_01265	YZU1613_00924	YZU1614_01077	YZU1615_00841	YZU1617_01113	YZU1618_01137	YZU1619_01119	YZU1620_01143	YZU1621_01081	YZU1623_01228	YZU1624_00720	YZU1625_00999	YZU1626_00890	YZU1628_00793	YZU1629_00795	YZU1630_01143	YZU1631_01168	YZU1632_01225	YZU1638_00735	YZU1639_01327	YZU1640_01164	YZU1641_01038	YZU1643_01131	YZU1644_01066	YZU1645_01163	YZU1646_01162	YZU1648_01062	YZU1649_01128	YZU1650_01018	YZU1652_01527	YZU1655_01187
g01337_00004	g01337	NA	90	40	hypothetical protein(40)	1137		YZU1597_00002	YZU1599_01826		YZU1602_01837	YZU1604_01846	YZU1605_01687	YZU1606_01901	YZU1607_00017	YZU1609_01902	YZU1610_01813	YZU1611_01836	YZU1612_01030	YZU1613_01844	YZU1614_01740	YZU1615_00299		YZU1618_00015	YZU1619_01810	YZU1620_01846	YZU1621_00002	YZU1623_00017	YZU1624_01844	YZU1625_01866	YZU1626_01870	YZU1628_00547	YZU1629_00022	YZU1630_00542	YZU1631_00835	YZU1632_00341	YZU1638_00299	YZU1639_00017	YZU1640_00508	YZU1641_01370	YZU1643_00089	YZU1644_00507	YZU1645_00507	YZU1646_00002	YZU1648_00002	YZU1649_01811	YZU1650_01814		YZU1655_00335
g00013_00006	g00013	NA	98	44	hypothetical protein(44)	264	M155_00784	YZU1597_00696	YZU1599_00205	YZU1600_00752	YZU1602_00205	YZU1604_00785	YZU1605_00203	YZU1606_01086	YZU1607_00391	YZU1609_01087	YZU1610_00840	YZU1611_00092	YZU1612_00195	YZU1613_00092	YZU1614_00516	YZU1615_00092	YZU1617_00592	YZU1618_00498	YZU1619_00519	YZU1620_00729	YZU1621_00844	YZU1623_00772	YZU1624_00205	YZU1625_00091	YZU1626_00091	YZU1628_00657	YZU1629_00674	YZU1630_00731	YZU1631_00211	YZU1632_00391	YZU1638_00092	YZU1639_00391	YZU1640_00699	YZU1641_00612	YZU1643_00775	YZU1644_00698	YZU1645_00697	YZU1646_00649	YZU1648_00694	YZU1649_00519	YZU1650_00518	YZU1652_00995	YZU1655_00841
g01929_00006	g01929	NA	98	1	hypothetical protein(1)	225																												YZU1630_01695
g01838_00006	g01838	NA	98	2	hypothetical protein(2)	267	M155_00728																																									YZU1652_00939
g01463_00005	g01463	NA	95	44	hypothetical protein(44)	660	M155_01134	YZU1597_01255	YZU1599_00933	YZU1600_00061	YZU1602_00926	YZU1604_00433	YZU1605_01230	YZU1606_00262	YZU1607_00935	YZU1609_00262	YZU1610_00261	YZU1611_00933	YZU1612_00871	YZU1613_00759	YZU1614_01160	YZU1615_00945	YZU1617_00061	YZU1618_01208	YZU1619_01209	YZU1620_00057	YZU1621_00694	YZU1623_00938	YZU1624_00931	YZU1625_01080	YZU1626_01093	YZU1628_00979	YZU1629_00980	YZU1630_01436	YZU1631_00505	YZU1632_00935	YZU1638_00941	YZU1639_00862	YZU1640_01260	YZU1641_01216	YZU1643_01329	YZU1644_01259	YZU1645_01265	YZU1646_01258	YZU1648_01253	YZU1649_01224	YZU1650_01223	YZU1652_00770	YZU1655_00492
g00232_00006	g00232	iscS	98	44	Cysteine desulfurase IscS(44)	1182	M155_01749	YZU1597_01340	YZU1599_01380	YZU1600_01453	YZU1602_01378	YZU1604_01638	YZU1605_01487	YZU1606_01373	YZU1607_01488	YZU1609_01311	YZU1610_01524	YZU1611_01380	YZU1612_01594	YZU1613_01339	YZU1614_01345	YZU1615_01392	YZU1617_01455	YZU1618_01411	YZU1619_01521	YZU1620_01670	YZU1621_01471	YZU1623_01554	YZU1624_01378	YZU1625_01587	YZU1626_01602	YZU1628_01557	YZU1629_01492	YZU1630_01520	YZU1631_01472	YZU1632_01488	YZU1638_01393	YZU1639_01489	YZU1640_01409	YZU1641_01489	YZU1643_01507	YZU1644_01344	YZU1645_01406	YZU1646_01407	YZU1648_01338	YZU1649_01554	YZU1650_01555	YZU1652_01748	YZU1655_01337
g01542_00006	g01542	NA	98	16	hypothetical protein(16)	418.69			YZU1599_01560		YZU1602_01468	YZU1604_01554		YZU1606_01866		YZU1609_01861	YZU1610_01405	YZU1611_01469		YZU1613_01520		YZU1615_01482			YZU1619_01492	YZU1620_01586			YZU1624_01468		YZU1626_01485						YZU1638_01483									YZU1649_01292	YZU1650_01291
g02030_00006	g02030	NA	98	6	hypothetical protein(6)	387		YZU1597_01311																															YZU1640_01316			YZU1644_01315	YZU1645_01209	YZU1646_01314	YZU1648_01309
g01582_00005	g01582	yabJ	95	44	2-iminobutanoate/2-iminopropanoate deaminase(44)	363	M155_01042	YZU1597_01542	YZU1599_01617	YZU1600_00152	YZU1602_01600	YZU1604_01710	YZU1605_01552	YZU1606_00372	YZU1607_00844	YZU1609_00373	YZU1610_01651	YZU1611_01618	YZU1612_00973	YZU1613_01562	YZU1614_01455	YZU1615_01616	YZU1617_00152	YZU1618_01539	YZU1619_01649	YZU1620_01435	YZU1621_00594	YZU1623_00847	YZU1624_01615	YZU1625_01413	YZU1626_01446	YZU1628_01419	YZU1629_01423	YZU1630_00609	YZU1631_00596	YZU1632_00844	YZU1638_01617	YZU1639_00953	YZU1640_01567	YZU1641_01314	YZU1643_00034	YZU1644_01545	YZU1645_01564	YZU1646_01565	YZU1648_01540	YZU1649_01423	YZU1650_01443	YZU1652_00679	YZU1655_00402
g01673_00005	g01673	NA	95	17	hypothetical protein(17)	165			YZU1599_01553		YZU1602_01475	YZU1604_01547		YZU1606_01858		YZU1609_01869	YZU1610_01412	YZU1611_01476		YZU1613_01513		YZU1615_01489			YZU1619_01485	YZU1620_01579			YZU1624_01475	YZU1625_01478	YZU1626_01492						YZU1638_01490									YZU1649_01300	YZU1650_01299
g01359_00005	g01359	rfaC	95	44	Lipopolysaccharide heptosyltransferase 1(44)	1029	M155_00196	YZU1597_00181	YZU1599_00319	YZU1600_00396	YZU1602_00468	YZU1604_00176	YZU1605_00728	YZU1606_00527	YZU1607_00194	YZU1609_00528	YZU1610_00491	YZU1611_00470	YZU1612_00710	YZU1613_00319	YZU1614_00164	YZU1615_00482	YZU1617_00397	YZU1618_00185	YZU1619_00171	YZU1620_00494	YZU1621_00180	YZU1623_00193	YZU1624_00319	YZU1625_00495	YZU1626_00521	YZU1628_00370	YZU1629_00200	YZU1630_00370	YZU1631_00658	YZU1632_00164	YZU1638_00482	YZU1639_00194	YZU1640_00327	YZU1641_00307	YZU1643_00265	YZU1644_00327	YZU1645_00327	YZU1646_00182	YZU1648_00180	YZU1649_00171	YZU1650_00171	YZU1652_00436	YZU1655_00155
g01824_00005	g01824	pyrB	95	44	Aspartate carbamoyltransferase(44)	888	M155_00231	YZU1597_00215	YZU1599_01016	YZU1600_00430	YZU1602_01014	YZU1604_00210	YZU1605_00762	YZU1606_00560	YZU1607_00228	YZU1609_00561	YZU1610_00525	YZU1611_01016	YZU1612_00744	YZU1613_00975	YZU1614_00198	YZU1615_01028	YZU1617_00431	YZU1618_00219	YZU1619_00205	YZU1620_00528	YZU1621_00214	YZU1623_00227	YZU1624_01014	YZU1625_00461	YZU1626_00555	YZU1628_00335	YZU1629_00235	YZU1630_00336	YZU1631_01329	YZU1632_00130	YZU1638_01029	YZU1639_00228	YZU1640_00293	YZU1641_00272	YZU1643_00300	YZU1644_00293	YZU1645_00293	YZU1646_00216	YZU1648_00214	YZU1649_00205	YZU1650_00205	YZU1652_00401	YZU1655_00121
g01631_00005	g01631	uxaA	95	6	Altronate dehydratase(6)	245	M155_00677						YZU1605_00256														YZU1621_00898					YZU1628_00712	YZU1629_00619															YZU1652_00890
g00235_00006	g00235	NA	98	44	hypothetical protein(44)	1026	M155_00556	YZU1597_00498	YZU1599_01199	YZU1600_01151	YZU1602_01197	YZU1604_01064	YZU1605_00377	YZU1606_01185	YZU1607_00668	YZU1609_01186	YZU1610_01034	YZU1611_01199	YZU1612_00476	YZU1613_01132	YZU1614_00684	YZU1615_01211	YZU1617_01279	YZU1618_00939	YZU1619_00876	YZU1620_01037	YZU1621_00475	YZU1623_00494	YZU1624_01171	YZU1625_01157	YZU1626_01265	YZU1628_00071	YZU1629_00499	YZU1630_00073	YZU1631_00379	YZU1632_00736	YZU1638_01212	YZU1639_00736	YZU1640_00009	YZU1641_00010	YZU1643_00562	YZU1644_00009	YZU1645_00009	YZU1646_00499	YZU1648_00497	YZU1649_00886	YZU1650_00912	YZU1652_00073	YZU1655_01059
g01545_00005	g01545	atpF	95	44	ATP synthase subunit b%2C sodium ion specific(44)	425.73	M155_01602	YZU1597_01493	YZU1599_01314	YZU1600_01305	YZU1602_01287	YZU1604_01415	YZU1605_01332	YZU1606_01542	YZU1607_01401	YZU1609_01545	YZU1610_01356	YZU1611_01314	YZU1612_01467	YZU1613_01273	YZU1614_01261	YZU1615_01326	YZU1617_01356	YZU1618_01320	YZU1619_01353	YZU1620_01359	YZU1621_01294	YZU1623_01404	YZU1624_01287	YZU1625_01303	YZU1626_01349	YZU1628_01329	YZU1629_01331	YZU1630_01349	YZU1631_01407	YZU1632_01423	YZU1638_01302	YZU1639_01424	YZU1640_01498	YZU1641_01449	YZU1643_01413	YZU1644_01447	YZU1645_01495	YZU1646_01495	YZU1648_01491	YZU1649_01619	YZU1650_01620	YZU1652_01629	YZU1655_01550
g01816_00005	g01816	fabD	95	44	Malonyl CoA-acyl carrier protein transacylase(44)	921	M155_01588	YZU1597_01507	YZU1599_01328	YZU1600_01291	YZU1602_01273	YZU1604_01429	YZU1605_01318	YZU1606_01528	YZU1607_01387	YZU1609_01559	YZU1610_01370	YZU1611_01328	YZU1612_01481	YZU1613_01287	YZU1614_01247	YZU1615_01340	YZU1617_01370	YZU1618_01306	YZU1619_01367	YZU1620_01373	YZU1621_01308	YZU1623_01390	YZU1624_01273	YZU1625_01289	YZU1626_01363	YZU1628_01343	YZU1629_01345	YZU1630_01363	YZU1631_01421	YZU1632_01437	YZU1638_01288	YZU1639_01438	YZU1640_01512	YZU1641_01463	YZU1643_01399	YZU1644_01433	YZU1645_01509	YZU1646_01509	YZU1648_01505	YZU1649_01605	YZU1650_01606	YZU1652_01643	YZU1655_01536
g00633_00006	g00633	NA	98	44	hypothetical protein(44)	342	M155_01230	YZU1597_00863	YZU1599_00661	YZU1600_00810	YZU1602_00517	YZU1604_00668	YZU1605_00850	YZU1606_00026	YZU1607_01019	YZU1609_00026	YZU1610_00026	YZU1611_00662	YZU1612_01066	YZU1613_00660	YZU1614_00918	YZU1615_00674	YZU1617_00958	YZU1618_00809	YZU1619_00636	YZU1620_00293	YZU1621_01610	YZU1623_01022	YZU1624_00660	YZU1625_00832	YZU1626_00832	YZU1628_01603	YZU1629_01633	YZU1630_01091	YZU1631_01011	YZU1632_01169	YZU1638_00532	YZU1639_01020	YZU1640_00866	YZU1641_00986	YZU1643_00934	YZU1644_00865	YZU1645_01004	YZU1646_01003	YZU1648_00861	YZU1649_00636	YZU1650_00784	YZU1652_01372	YZU1655_00727
g02426_00006	g02426	NA	98	3	hypothetical protein(3)	270							YZU1605_01717	YZU1606_01917		YZU1609_01918
g01272_00005	g01272	putA	95	44	Bifunctional protein PutA(44)	3489	M155_01143	YZU1597_01264	YZU1599_00945	YZU1600_00053	YZU1602_00914	YZU1604_00445	YZU1605_01239	YZU1606_00250	YZU1607_00943	YZU1609_00250	YZU1610_00249	YZU1611_00945	YZU1612_00862	YZU1613_00771	YZU1614_01169	YZU1615_00957	YZU1617_00053	YZU1618_01217	YZU1619_01221	YZU1620_00070	YZU1621_00703	YZU1623_00946	YZU1624_00943	YZU1625_01092	YZU1626_01105	YZU1628_00988	YZU1629_00989	YZU1630_01445	YZU1631_00497	YZU1632_00943	YZU1638_00929	YZU1639_00854	YZU1640_01269	YZU1641_01225	YZU1643_01338	YZU1644_01268	YZU1645_01256	YZU1646_01267	YZU1648_01262	YZU1649_01212	YZU1650_01211	YZU1652_00779	YZU1655_00501
g02414_00006	g02414	NA	98	1	hypothetical protein(1)	324	M155_00694
g01596_00003	g01596	NA	80	44	hypothetical protein(44)	338.66	M155_01000	YZU1597_01585	YZU1599_01573	YZU1600_00194	YZU1602_01644	YZU1604_01667	YZU1605_01594	YZU1606_00416	YZU1607_00008	YZU1609_00417	YZU1610_01608	YZU1611_01574	YZU1612_01016	YZU1613_01606	YZU1614_01498	YZU1615_01660	YZU1617_00194	YZU1618_01500	YZU1619_01606	YZU1620_01478	YZU1621_00555	YZU1623_00008	YZU1624_01571	YZU1625_01456	YZU1626_01403	YZU1628_01379	YZU1629_01463	YZU1630_00565	YZU1631_01620	YZU1632_00350	YZU1638_01661	YZU1639_00008	YZU1640_01524	YZU1641_01356	YZU1643_00076	YZU1644_01588	YZU1645_01521	YZU1646_01522	YZU1648_01583	YZU1649_01466	YZU1650_01400	YZU1652_00637	YZU1655_00362
g02371_00006	g02371	NA	98	4	hypothetical protein(4)	354	M155_00713																																	YZU1641_00545	YZU1643_00842							YZU1652_00924
g00377_00006	g00377	clpA	98	44	ATP-dependent Clp protease ATP-binding subunit ClpA(44)	2130	M155_00221	YZU1597_00205	YZU1599_01006	YZU1600_00420	YZU1602_01004	YZU1604_00200	YZU1605_00752	YZU1606_00550	YZU1607_00218	YZU1609_00551	YZU1610_00515	YZU1611_01006	YZU1612_00734	YZU1613_00965	YZU1614_00188	YZU1615_01018	YZU1617_00421	YZU1618_00209	YZU1619_00195	YZU1620_00518	YZU1621_00204	YZU1623_00217	YZU1624_01004	YZU1625_00471	YZU1626_00545	YZU1628_00345	YZU1629_00225	YZU1630_00346	YZU1631_01339	YZU1632_00140	YZU1638_01019	YZU1639_00218	YZU1640_00303	YZU1641_00282	YZU1643_00290	YZU1644_00303	YZU1645_00303	YZU1646_00206	YZU1648_00204	YZU1649_00195	YZU1650_00195	YZU1652_00411	YZU1655_00131
g01275_00005	g01275	copA	95	44	Copper-exporting P-type ATPase(44)	2352	M155_00180	YZU1597_00159	YZU1599_00344	YZU1600_00369	YZU1602_00443	YZU1604_00152	YZU1605_00702	YZU1606_00502	YZU1607_00167	YZU1609_00503	YZU1610_00465	YZU1611_00445	YZU1612_00688	YZU1613_00342	YZU1614_00148	YZU1615_00457	YZU1617_00370	YZU1618_00166	YZU1619_00146	YZU1620_00471	YZU1621_00159	YZU1623_00166	YZU1624_00344	YZU1625_00520	YZU1626_00497	YZU1628_00391	YZU1629_00179	YZU1630_00393	YZU1631_00685	YZU1632_00191	YZU1638_00457	YZU1639_00167	YZU1640_00349	YZU1641_00327	YZU1643_00245	YZU1644_00350	YZU1645_00350	YZU1646_00160	YZU1648_00159	YZU1649_00146	YZU1650_00146	YZU1652_00453	YZU1655_00181
g02149_00006	g02149	NA	98	1	hypothetical protein(1)	405																				YZU1620_01805
g01448_00005	g01448	cobB	95	44	NAD-dependent protein deacylase(44)	697.77	M155_00277	YZU1597_00264	YZU1599_01067	YZU1600_00478	YZU1602_01065	YZU1604_00261	YZU1605_00811	YZU1606_00610	YZU1607_00278	YZU1609_00611	YZU1610_00576	YZU1611_01067	YZU1612_00791	YZU1613_01026	YZU1614_00245	YZU1615_01079	YZU1617_00479	YZU1618_00268	YZU1619_00256	YZU1620_00579	YZU1621_00264	YZU1623_00277	YZU1624_01065	YZU1625_00410	YZU1626_00606	YZU1628_00287	YZU1629_00283	YZU1630_00290	YZU1631_01279	YZU1632_00080	YZU1638_01080	YZU1639_00278	YZU1640_00244	YZU1641_00225	YZU1643_00347	YZU1644_00244	YZU1645_00244	YZU1646_00265	YZU1648_00263	YZU1649_00255	YZU1650_00255	YZU1652_00354	YZU1655_00073
g01099_00005	g01099	fepC	95	44	Ferric enterobactin transport ATP-binding protein FepC(44)	777	M155_01340	YZU1597_00977	YZU1599_00549	YZU1600_00926	YZU1602_00629	YZU1604_00558	YZU1605_00959	YZU1606_00140	YZU1607_01140	YZU1609_00140	YZU1610_00136	YZU1611_00550	YZU1612_01180	YZU1613_00547	YZU1614_00805	YZU1615_00562	YZU1617_00842	YZU1618_00700	YZU1619_00746	YZU1620_00183	YZU1621_01388	YZU1623_01143	YZU1624_00548	YZU1625_00722	YZU1626_00722	YZU1628_01212	YZU1629_01203	YZU1630_00978	YZU1631_00890	YZU1632_01048	YZU1638_00644	YZU1639_01141	YZU1640_00980	YZU1641_00872	YZU1643_01048	YZU1644_00979	YZU1645_00890	YZU1646_00889	YZU1648_00975	YZU1649_00754	YZU1650_00666	YZU1652_01262	YZU1655_00611
[truncated: 2,123 more rows]
[truncated: 1 more columns]

[truncated: 4 more sheets: Table S11, Table S12, Table S13, TableS14]
